# Supplementary material for: Timing and structure of the Younger Dryas event and its underlying climate dynamics
Source: Proc Natl Acad Sci U S A. 2020 Sep 8;117(38):23408–17. doi: 10.1073/pnas.2007869117 (PMC7519346; doi:10.1073/pnas.2007869117)
Supplement: Supplementary File [file pnas.2007869117.sd01.xlsx]

## Sheet: Seso09-6, Seso Cave
	230Th dating results of sample SE09-6. The error is 2σ error.
	Distance to	Sample	238U		232Th		230Th / 232Th		δ234U*		230Th / 238U		230Th Age (yr)		230Th Age (yr)		δ234UInitial**		230Th Age (yr BP)***
	top (mm)	Number	(ppb)		(ppt)		(atomic x10-6)		(measured)		(activity)		(uncorrected)		(corrected)		(corrected)		(corrected )
	7.5	Seso-YD-1-7.5	359.101	0.2829	1275.34	25.784	685.3	14.1498	452.654	1.53235	0.147613	0.000629739	11622.8	53.6503	11552.3	73.1775	467.654	1.58607	11485.3	73.1775
	9.5	Seso-YD-2-9.5	396.086	0.246507	697.39	15.9472	1368.58	33.3583	446.531	1.27631	0.146147	0.00123668	11553.4	103.164	11518.3	106.072	461.284	1.32569	11451.3	106.072
	12	Seso-YD-3-12	360.019	0.28682	1011.26	21.1397	850.659	18.839	426.758	1.80914	0.14492	0.00106595	11620	91.0892	11563.3	99.4867	440.913	1.87324	11496.3	99.4867
	13	Seso-S1-13.0	361.35	0.244697	922.826	18.631	941.631	19.1943	425.952	1.08407	0.14585	0.000422016	11705.4	36.8071	11653.8	51.8206	440.193	1.12216	11585.8	51.8206
	13.5	Seso-S2-13.5	383.81	0.260444	663.098	13.4392	1389.13	28.3696	422.766	1.05776	0.145559	0.000378962	11708.7	33.3262	11673.7	41.4959	436.926	1.09438	11605.7	41.4959
	14.5	S1-14.5R	411.403	0.263571	687.899	2.90966	1432.34	7.69465	424.017	1.02481	0.145257	0.000489985	11672.3	42.2994	11638.4	48.5799	438.175	1.06073	11570.4	48.5799
	16.5	Seso-YD-4-16.5	386.584	0.29916	896.19	18.3831	1030.74	21.6808	421.187	1.51504	0.144924	0.000683992	11668.7	59.3252	11621.7	67.9765	435.23	1.56778	11554.7	67.9765
	16.5	S2-16.5L	362.843	0.413283	1001.97	2.41125	865.922	3.26294	421.064	1.51047	0.145027	0.000451788	11678.5	40.4188	11622.5	56.5453	435.104	1.56237	11554.5	56.5453
	20.5	Seso-YD-5-20.5	347.987	0.276915	919.467	18.6863	901.704	18.7028	412.068	1.4957	0.144501	0.000610033	11712.9	53.5883	11658.9	65.7472	425.851	1.54775	11591.9	65.7472
	21.5	S3-21.5L	420.52	0.285749	1113.53	4.1795	904.102	4.659	413.912	1.06569	0.1452	0.000522089	11756	45.3976	11702	59.2855	427.809	1.10379	11634	59.2855
	22	S4-22R	358.586	0.237275	1343.09	3.13644	638.496	2.5865	418.734	1.08309	0.145046	0.000489608	11700.5	42.5547	11624.4	68.5753	432.699	1.12234	11556.4	68.5753
	23	Seso-YD-6-23.0	381.384	0.289914	1210.92	24.5629	758.379	15.7541	421.467	1.47234	0.146041	0.000663692	11760.8	57.6232	11696.4	73.4047	435.611	1.52442	11629.4	73.4047
	25	S5-25R	354.979	0.24252	1638.18	2.88347	529.798	1.71789	436.784	1.07565	0.148287	0.000416325	11815.5	36.0993	11723	74.7163	451.476	1.1159	11655	74.7163
	25.5	S6-25.5L	436.349	0.303051	652.442	2.62357	1646.82	8.21862	445.63	1.09921	0.149344	0.000453442	11826.7	38.9184	11796.9	44.237	460.715	1.13788	11728.9	44.237
	26.5	Seso-YD-7-26.5	453.367	0.349505	647.246	13.4873	1718.1	36.372	444.606	1.41212	0.148766	0.000567261	11787.4	48.777	11758.9	52.7497	459.607	1.46137	11691.9	52.7497
	27	Seso-S3-27	408.67	0.280079	908.035	18.3529	1107.1	22.5708	435.371	1.07161	0.149194	0.000411343	11904	35.7675	11859.4	47.6697	450.188	1.10974	11791.4	47.6697
	31	Seso-YD-8-31.0	429.332	0.329283	637.373	13.3493	1650.29	35.2147	431.261	1.44826	0.148591	0.000617337	11889.6	53.4708	11859.7	57.4751	445.939	1.4993	11792.7	57.4751
	32.5	Seso-S4-32.5	410.13	0.312643	361.091	7.52242	2828.76	59.311	448.589	1.0495	0.151052	0.000376394	11942.9	32.6058	11925.3	34.8665	463.942	1.08638	11857.3	34.8665
	35	Seso-YD-9-35.0	424.054	0.338328	663.272	13.8097	1596.04	33.8115	457.928	1.52077	0.151407	0.000604305	11890.9	51.5844	11860	55.9993	473.514	1.57431	11793	55.9993
	38.5	Seso-YD-10-38.5	459.487	0.359598	747.192	15.4593	1546.66	32.5066	460.555	1.45495	0.152542	0.000576152	11961.6	49.1491	11929.6	54.1053	476.324	1.50652	11862.6	54.1053
	40	Seso-S5-40	359.958	0.231082	814.143	16.5047	1112.4	22.7975	454.398	1.06241	0.152597	0.000468821	12020	39.9353	11975.3	50.9524	470.016	1.101	11907.3	50.9524
	43	Seso-YD-11-43.0	399.895	0.290929	935.579	19.1648	1068.52	22.3788	440.616	1.40646	0.151618	0.000670481	12060.6	57.4744	12013.8	66.2864	455.81	1.45746	11946.8	66.2864
	45	Seso-S6-45	375.522	0.238927	739.479	15.0201	1284.09	26.3259	458.175	1.03485	0.153363	0.000437952	12050.2	37.3101	12011.3	46.3344	473.972	1.07232	11943.3	46.3344
	48	Seso-S7-48	377.573	0.483761	752.047	15.2568	1273.5	26.063	461.341	1.56473	0.153843	0.000459395	12062	40.2899	12022.8	48.8892	477.262	1.62007	11954.8	48.8892
	51	Seso-YD-12-53.0	424.087	0.329353	1265.79	25.639	849.08	17.5035	460.844	1.46406	0.153705	0.000600939	12055	51.1986	11996.2	65.9426	476.713	1.51707	11929.2	65.9426
	53	Seso-S8-51	378.762	0.455249	1228.18	24.7296	786.033	15.972	454.721	1.45765	0.154586	0.000461361	12182	40.399	12117.8	60.7285	470.54	1.51051	12049.8	60.7285
	56	Seso-S9-56	440.332	0.357204	802.087	16.2003	1392.13	28.2612	454.986	1.13934	0.153799	0.000338141	12114.4	29.7782	12078.4	39.1825	470.762	1.17999	12010.4	39.1825
	58	Seso-S10-58	369.905	0.241944	809.436	16.3976	1156.84	23.6611	448.956	1.00367	0.153532	0.000444374	12145.8	38.0519	12102.3	48.9109	464.554	1.04052	12034.3	48.9109
	61.5	Seso-S11-61.5	415.019	0.2868	712.243	2.27925	1488.51	5.98774	459.757	1.10207	0.154934	0.000392517	12166	33.8668	12132.2	41.4511	475.77	1.14181	12064.2	41.4511
	64	Seso-S12-64	467.89	0.333624	688.876	2.27546	1739.44	6.94802	460.425	1.05771	0.155325	0.00036601	12192.4	31.6556	12163.4	37.709	476.504	1.09582	12095.4	37.709
	66	Seso-YD-13-66.0	471.141	0.367534	534.944	11.6839	2264.04	50.3813	467.001	1.43226	0.155911	0.000675093	12182.4	56.9196	12160.1	59.0439	483.305	1.48445	12093.1	59.0439
	67.5	Seso-S13-67.5	406.66	0.293654	615.981	2.11996	1694.45	7.04692	462.351	1.12083	0.155668	0.000380431	12203.6	32.9212	12173.8	39.0766	478.511	1.16121	12105.8	39.0766
	69	Seso-YD-14-69.0	402.366	0.301941	774.453	16.008	1324.56	27.9281	449.72	1.45814	0.154625	0.000653833	12230	55.978	12191.8	62.1394	465.462	1.51139	12124.8	62.1394
	71	Seso-S14-71	351.798	0.24346	1086.92	2.42525	830.967	2.92782	458.629	1.10433	0.155711	0.000438049	12240.3	37.5568	12179.3	57.1581	474.667	1.14551	12111.3	57.1581
	73	Seso-S15-73	383.075	0.265945	892.139	2.24415	1110.64	3.88474	465.277	1.07649	0.156876	0.000396508	12277.1	34.0415	12231.4	46.9396	481.618	1.11612	12163.4	46.9396
	75.5	Seso-S16-75.5	387.509	0.277925	2813.33	3.55203	357.879	0.995523	471.998	1.07788	0.157583	0.000406617	12275.4	34.6808	12133.4	106.219	488.44	1.12499	12065.4	106.219
	78.5	Seso-S17-78.5	340.86	0.233193	872.014	2.56701	1017.09	4.33398	466.879	1.03311	0.157812	0.000498034	12339.9	42.0284	12289.7	54.988	483.355	1.07219	12221.7	54.988
	80	Seso-YD-15-80.0	375.444	0.266415	730.784	15.0922	1327.33	27.9552	462.992	1.36679	0.156696	0.000656866	12282.7	55.5528	12244.4	61.7802	479.27	1.41731	12177.4	61.7802
	80.5	Seso-S18-80.5	382.435	0.294761	887.994	2.18293	1123.64	3.77242	469.53	1.08442	0.158239	0.000381824	12351.3	32.8428	12305.8	45.9407	486.122	1.12451	12237.8	45.9407
	84.5	Seso-YD-16-84.5	457.284	0.343548	955.612	19.6008	1255.13	26.199	472.403	1.43139	0.159081	0.000627447	12394.7	53.0503	12353.8	60.3795	489.163	1.48451	12286.8	60.3795
	86	Seso-S19-86	432.714	0.329273	759.095	2.27969	1493.85	5.64118	469.683	1.04244	0.158941	0.00038344	12407.6	32.8844	12373.2	40.8632	486.373	1.08094	12305.2	40.8632
	88	Seso-S20-88	445.746	0.325069	534.4	2.08326	2189.11	9.70796	469.185	1.08241	0.159177	0.000355965	12431.5	30.8604	12408	35.0294	485.905	1.12201	12340	35.0294
	92	Seso-S21-92	419.593	0.313798	1277.56	25.6751	863.197	17.4407	462.64	1.05855	0.159404	0.000353102	12509.5	30.7473	12449.6	52.3372	479.183	1.09869	12381.6	52.3372
	95.5	Seso-S22-95.5	383.924	0.255106	537.807	10.9639	1885.97	38.6831	470.512	1.03784	0.160232	0.000377099	12506.2	32.4015	12478.8	37.7449	487.377	1.07629	12410.8	37.7449
	98	Seso-YD-17-98.0	410.947	0.321453	675.033	14.0713	1599.66	33.9344	465.422	1.52518	0.159368	0.00063938	12481.2	54.5335	12449	59.0902	482.063	1.58175	12382	59.0902
	101	Seso-S23-101	410.677	0.267926	477.28	9.81594	2298.09	47.5599	477.849	1.05793	0.161985	0.000388419	12583.4	33.213	12560.8	36.8545	495.091	1.09731	12492.8	36.8545
	104	Seso-S24-104	398.829	0.287951	584.129	11.9135	1840.73	37.7905	485.82	1.17774	0.163511	0.000401786	12635.7	34.4205	12607.4	39.8201	503.416	1.22171	12539.4	39.8201
	106.5	Seso-S25-106.5	393.542	0.274708	413.701	8.61233	2556.5	53.599	483.19	1.12241	0.162995	0.000420999	12617.6	35.8208	12597.2	38.6023	500.676	1.16431	12529.2	38.6023
	109.5	Seso-YD-18-109.5	402.687	0.308405	497.162	10.6162	2173.64	47.1474	478.893	1.48473	0.162762	0.000632196	12637.5	53.4743	12613.5	56.0892	496.247	1.54053	12546.5	56.0892
	110.5	Seso-S26-110.5	388.129	0.245557	418.477	8.76374	2496.9	52.7265	479.723	1.04934	0.163279	0.000454547	12672.3	38.4015	12651.4	41.1522	497.16	1.08901	12583.4	41.1522
	113	S7-113L	436.493	0.333874	543.377	2.09852	2148.67	9.29604	474.951	1.11064	0.162229	0.000339821	12629.8	29.6701	12605.5	34.2638	492.151	1.15184	12537.5	34.2638
	115.5	S8-115.5L	421.852	0.307164	636.525	2.43788	1788.29	8.22884	481.379	1.11578	0.163655	0.000434071	12687.9	36.9103	12658.6	42.3093	498.886	1.1579	12590.6	42.3093
	116.5	S9-116.5R	373.439	0.257438	947.108	2.3888	1068.75	3.74233	478.868	1.098	0.164395	0.000415068	12771.5	35.4779	12722.2	49.7308	496.373	1.14027	12654.2	49.7308
	119	S10-119R	359.345	0.247653	611.249	2.23669	1587.43	7.23295	468.883	1.0997	0.16377	0.00045872	12812.6	39.2156	12779.3	45.7275	486.101	1.1418	12711.3	45.7275
	121.5	Seso-S27-121.5	380.862	0.270673	622.505	12.6497	1651.09	33.7666	461.825	1.1338	0.163674	0.000395092	12870.7	34.4714	12838.5	41.2852	478.864	1.17696	12770.5	41.2852
	123.5	Seso-S28-123.5	368.268	0.257937	633.222	12.8796	1571.3	32.192	458.839	1.10608	0.163864	0.000418551	12914.7	36.3508	12880.8	43.5324	475.825	1.14851	12812.8	43.5324
	125	Seso-S29-125	379.149	0.297699	481.161	9.95571	2130.9	44.4668	457.336	1.11976	0.164013	0.000462625	12941.3	39.9662	12916.2	43.7025	474.313	1.1628	12848.2	43.7025
	127	Seso-YD-19-127.0	396.493	0.299189	610.986	12.7535	1747.24	37.0651	453.08	1.43624	0.163299	0.000629808	12922.2	54.342	12891.6	58.4484	469.867	1.49147	12824.6	58.4484
	129.5	Seso-S30-129.5	403.297	0.267318	565.108	12.0609	1908.37	41.4673	442.779	1.06486	0.162182	0.000670417	12926.8	57.3183	12898.9	60.6139	459.194	1.10713	12830.9	60.6139
	131	Seso-S31-131	400.308	0.278867	513.787	10.5256	2091.75	43.1287	444.593	1.05947	0.162829	0.000396082	12963.8	34.8075	12938.3	39.2098	461.126	1.10005	12870.3	39.2098
	132.5	Seso-S32-132.5	372.172	0.24936	495.643	10.226	2006.49	41.7603	440.947	1.09792	0.162068	0.000456738	12934.8	39.8951	12908.2	44.0928	457.306	1.14007	12840.2	44.0928
	135	Seso-S33-135	371.309	0.239222	371.045	7.80537	2716.39	57.6419	459.759	1.08559	0.164633	0.000470898	12969.9	40.4933	12950.2	42.8104	476.872	1.12747	12882.2	42.8104
	137.5	S11-137.5R	383.603	0.263748	548.238	2.09544	1891.51	8.56312	455.103	1.08335	0.163957	0.000413442	12957.8	35.9987	12929.6	41.1554	472.016	1.12495	12861.6	41.1554
	139.5	S12-139.5R	354.365	0.231646	1010.67	2.38695	953.666	3.46648	458.253	1.08487	0.164964	0.000468386	13011.8	40.3544	12955.5	56.6449	475.317	1.12783	12887.5	56.6449
	143.5	S13-143.5R	365.431	0.242278	616.975	2.07686	1609.53	6.77681	457.509	1.07157	0.164815	0.000430913	13006.5	37.3285	12973.1	44.1251	474.57	1.1131	12905.1	44.1251
	146.5	Seso-YD-20-146.5	365.977	0.274489	587.911	12.396	1688.96	36.3188	458.277	1.51038	0.164555	0.000705858	12977.5	60.4938	12945.8	64.4887	475.329	1.56897	12878.8	64.4887
	148.5	S14-148.5-R	368.557	0.252213	570.958	2.2343	1758.21	8.33075	463.931	1.14153	0.165198	0.00045557	12977.2	39.2937	12946.8	44.7844	481.195	1.18557	12878.8	44.7844
	151	S15-151-R	376.88	0.245154	700.096	2.44448	1470.21	6.59656	463.846	1.09724	0.165641	0.000479014	13014.8	41.0803	12978.3	48.4957	481.15	1.14008	12910.3	48.4957
	152.5	S16-152.5-R	364.974	0.32256	429.237	2.41587	2318.87	14.6305	458.966	1.58614	0.165404	0.000493742	13041.6	43.8119	13018.4	46.7587	476.142	1.64669	12950.4	46.7587
		U decay constants: l238 = 1.55125x10-10 (Jaffey et al., 1971) and l234 = 2.82206x10-6 (Cheng et al., 2013). Th decay constant: l230 = 9.1705x10-6 (Cheng et al., 2013).
		*δ234U = ([234U/238U]activity – 1)x1000. ** δ234Uinitial was calculated based on 230Th age (T), i.e., δ234Uinitial = δ234Umeasured x el234xT.
		Corrected 230Th ages assume the initial 230Th/232Th atomic ratio of 4.4 ±2.2 x10-6. Those are the values for a material at secular
		equilibrium, with the bulk earth 232Th/238U value of 3.8. The errors are arbitrarily assumed to be 50%.
		***B.P. stands for “Before Present” where the “Present” is defined as the year 1950 A.D.

## Sheet: BW-1, Kulishu Cave
	230Th dating results of sample BW-1. The error is 2σ error.
	Distance to	Sample	238U		232Th		230Th / 232Th		δ234U*		230Th / 238U		230Th Age (yr)		230Th Age (yr)		δ234UInitial**		230Th Age (yr BP)***
	top (mm)	Number	(ppb)		(ppt)		(atomic x10-6)		(measured)		(activity)		(uncorrected)		(corrected)		(corrected)		(corrected )
	69	BW-1(5)	597.007	0.679203	867.879	17.4393	1583.26	31.8954	376.847	2.01158	0.139594	0.000255693	11542.7	28.6826	11510	40	389.357	2.07873	11450	40
	74	BW-1(6)	659.52	0.819419	1243.9	24.9464	1240.46	24.9179	393.641	1.96846	0.141898	0.000239897	11592.8	27.0932	11560	40	406.757	2.03453	11500	40
	75.6	KLS-11(3)	693.622	0.480843	170.819	2.24539	9514.22	126.369	393.33	1.11783	0.142109	0.000288083	11673.8	26.7769	11668.7	27.0149	406.498	1.15567	11600.7	27.0149
	77.4	KLS-12(4)	665.975	0.472897	504.548	1.95764	3115.28	13.2343	393.567	1.08792	0.143145	0.000267686	11761.1	25.0884	11745.4	27.4162	406.83	1.12503	11677.4	27.4162
	81	KLS-1D	761.106	0.581643	206.687	2.23744	8774.32	96.3832	392.888	1.07912	0.144516	0.000291233	11885.7	27.0215	11880.1	27.3082	406.283	1.11635	11812.1	27.3082
	84	BW-1-6a	696.921	0.785211	956.341	19.2314	1756.86	35.4452	391.794	1.71167	0.146218	0.000289735	11983	29.6488	11960	40	405.306	1.77117	11900	40
	85	KLS-2D	713.469	0.524904	490.367	2.36079	3501.18	18.0061	390.161	1.07042	0.145947	0.000284973	12034.6	26.6183	12020.3	28.4518	403.624	1.10783	11952.3	28.4518
	87	KLS-E-3	802.02	0.548648	705.961	2.55836	2737.53	11.1922	389.976	1.06399	0.146147	0.000294122	12053.6	27.3491	12035.3	30.23	403.448	1.10129	11966.3	30.23
	89	KLS-3D	810.329	0.592763	742.867	2.51771	2649.17	10.1134	394.067	1.08125	0.147297	0.000280346	12115.5	26.2503	12096.5	29.4604	407.751	1.11931	12028.5	29.4604
	90.5	KLS-F1	819.572	0.562438	308.518	2.19631	6439.74	47.2512	392.439	1.02144	0.147027	0.000280122	12107.2	26.0533	12099.3	26.6242	406.07	1.05736	12030.3	26.6242
	96	KLS-F3	734.899	0.468388	269.725	2.39964	6560.85	59.794	379.346	0.999721	0.146046	0.000303451	12143.8	28.1681	12136.1	28.6807	392.563	1.03504	12067.1	28.6807
	98	KLS-5D	668.378	0.501726	263.255	2.44909	6133.53	58.4917	377.906	1.07984	0.146521	0.000326251	12198.9	30.3616	12190.7	30.9098	391.133	1.11816	12122.7	30.9098
	100	KLS-F4	819.511	0.550324	150.991	2.15693	13214.8	190.159	379.153	0.988538	0.14767	0.000274404	12287.8	25.8197	12284	25.9605	392.528	1.02381	12215	25.9605
	107.5	KLS-7D	788.069	0.631827	356.124	1.89597	5441.39	30.026	381.566	1.05657	0.149135	0.000247219	12393.2	23.8938	12383.8	24.7984	395.137	1.0945	12315.8	24.7984
	109	KLS-G2	745.606	0.680816	320.236	1.94009	5731.88	35.9399	381.439	1.51714	0.149311	0.000277151	12409.8	28.2978	12400.9	28.9884	395.024	1.5715	12331.9	28.9884
	110	KLS-F5	735.468	0.510854	545.543	2.60586	3309.35	17.1755	376.621	1.03532	0.148882	0.000319395	12418.5	29.7943	12402.9	31.7434	390.037	1.07277	12333.9	31.7434
	111	KLS-8D	761.038	0.559663	447.974	2.49053	4193.75	24.4754	378.465	1.04686	0.149721	0.000287724	12474.4	27.219	12462.1	28.5674	392.011	1.08479	12394.1	28.5674
	114	KLS-E-5	760.181	0.49645	374.427	2.10731	5017.15	29.4677	375.786	0.956224	0.14988	0.000270097	12514.3	25.5271	12503.9	26.5426	389.283	0.990998	12434.9	26.5426
	121	KLS-F6	859.237	0.5971	432.481	2.53845	4934.48	30.2663	380.804	0.965544	0.150636	0.000287917	12532.1	26.9334	12521.6	27.9319	394.501	1.00076	12452.6	27.9319
	122	KLS-G3	713.512	0.662421	552.983	4.28075	3194.03	26.5742	373.007	1.36582	0.150135	0.000478482	12563.9	44.2876	12547.6	45.7433	386.452	1.41593	12478.6	45.7433
	123	KLS-10D	677.303	0.490846	623.539	2.2225	2693.16	10.7644	362.604	1.04635	0.150375	0.000292993	12687.8	28.0897	12668.3	31.2702	375.802	1.08494	12600.3	31.2702
	126.5	KLS-1H	762.838	0.809375	286.242	5.99798	6652.07	139.825	355.253	1.47931	0.151388	0.000298009	12852.2	30.647	12844.2	31.1529	368.366	1.53426	12776.2	31.1529
	128.5	KLS-2H	639.59	0.628909	544.709	11.2009	2939.8	60.7907	344.377	1.38225	0.15185	0.000363471	13005.3	35.8837	12987	38.1201	357.232	1.43436	12919	38.1201
	130.5	KLS-3H	810.264	0.87733	374.737	7.98507	5480.8	117.317	346.156	1.52411	0.153737	0.000353953	13157.5	35.7967	13147.6	36.464	359.241	1.58216	13079.6	36.464
	132.5	KLS-4H	889.075	0.968199	296.805	6.38691	7637.95	164.863	341.678	1.34274	0.154648	0.0003102	13287.4	31.607	13280.2	32.0034	354.726	1.39438	13212.2	32.0034
	134	KLS-5H	877.015	0.936136	443.753	9.20408	5031.12	104.7	336.483	1.49585	0.154395	0.000309124	13319.8	32.4449	13308.8	33.3371	349.361	1.55345	13240.8	33.3371
	136	BW-1-9a	1030	1	1868	37	1415	28	337.9	1.8	0.1557	0.0003	13363	33	13320	40	351	2	13260	40
	136.5	KLS-6H	1083.69	1.25309	762.276	15.484	3657.98	74.5338	340.199	1.40156	0.156057	0.000307998	13431.5	31.8648	13416.4	33.5943	353.326	1.45603	13348.4	33.5943
		U decay constants: l238 = 1.55125x10-10 (Jaffey et al., 1971) and l234 = 2.82206x10-6 (Cheng et al., 2013). Th decay constant: l230 = 9.1705x10-6 (Cheng et al., 2013).
		*δ234U = ([234U/238U]activity – 1)x1000. ** δ234Uinitial was calculated based on 230Th age (T), i.e., δ234Uinitial = δ234Umeasured x el234xT.
		Corrected 230Th ages assume the initial 230Th/232Th atomic ratio of 4.4 ±2.2 x10-6. Those are the values for a material at secular
		equilibrium, with the bulk earth 232Th/238U value of 3.8. The errors are arbitrarily assumed to be 50%.
		***B.P. stands for “Before Present” where the “Present” is defined as the year 1950 A.D.

## Sheet: JAR-7, Jaraguá Cave-2
	230Th dating results of sample SE09-6. The error is 2σ error.
	Distance to	Sample	238U		232Th		230Th / 232Th		δ234U*		230Th / 238U		230Th Age (yr)		230Th Age (yr)		δ234UInitial**		230Th Age (yr BP)***
	top (mm)	Number	(ppb)		(ppt)		(atomic x10-6)		(measured)		(activity)		(uncorrected)		(corrected)		(corrected)		(corrected )
	91.5	JAR-91.5	1808.95	1.93771	179.384	5.43349	20402.7	619.123	271.718	1.40293	0.12271	0.000260632	11026.5	27.7472	11024.2	27.7907	280.304	1.44743	10957.2	27.7907
	132.5	JAR-132.5	1105.95	0.973012	352.388	8.13536	6572.14	153.126	304.259	1.54963	0.127007	0.00041455	11129.3	40.6024	11122.2	40.9016	313.96	1.59945	11054.2	40.9016
	139	JAR-139	1672.7	1.62843	62.2384	3.62974	56250.3	3283.74	295.193	1.43218	0.12694	0.000350815	11205.8	35.0578	11205	35.0622	304.676	1.4785	11137	35.0622
	151	JAR-151	1080.7	0.924722	24.7916	3.36264	91718.8	12443.8	301.552	1.46193	0.127612	0.000416614	11209.6	40.6583	11209	40.6597	311.243	1.50933	11141	40.6597
	157	JAR-157	1192.66	1.18283	32.8861	3.1934	76447.4	7426.5	301.575	1.55565	0.127848	0.000380278	11231.1	37.8419	11230.5	37.8441	311.286	1.60609	11162.5	37.8441
	161	JAR-161	1760.77	1.56069	41.4495	5.24081	90149.6	11403.5	303.945	1.46322	0.128711	0.000503256	11288.8	48.2414	11288.3	48.2426	313.783	1.51119	11220.3	48.2426
	173	JAR-173	1483.26	1.35415	28.4232	3.32962	110376	12933.8	293.709	1.37501	0.128281	0.00038209	11343.9	37.7179	11343.5	37.719	303.263	1.4201	11275.5	37.719
	177	JAR-177	1079.76	0.94001	103.41	4.17398	22120.4	897.983	294.371	1.52336	0.128488	0.000567951	11356.9	54.5898	11354.8	54.609	303.956	1.57366	11286.8	54.609
	189	JAR-189	1108.29	1.04388	29.9966	2.62178	78670.9	6884.79	298.173	1.44096	0.129142	0.000582471	11382.1	55.5533	11381.5	55.5545	307.905	1.48878	11313.5	55.5545
	196	JAR-196	1202	0.54941	39.2178	2.57667	34369.8	2262.22	325.856	1.68018	0.132016	0.000533997	11389.9	50.7385	11388.5	50.7468	336.498	1.73573	11320.5	50.7468
	201.5	JAR-201.5	1260.54	1.18051	24.6203	2.45777	110700	11056	310.749	1.34666	0.131136	0.000415556	11448.8	40.101	11448.3	40.102	320.952	1.39135	11380.3	40.102
	208	JAR-208	1073.93	1.07727	55.1245	1.95067	42659.7	1510.6	318.576	1.40531	0.132807	0.000218363	11528.9	23.8166	11527.7	23.8288	329.111	1.45194	11460.7	23.8288
	218	JAR-218	1646.38	1.62882	10.5207	3.32653	342201	108202	313.652	1.34127	0.132626	0.000256001	11558.2	26.5899	11558.1	26.5904	324.051	1.38596	11491.1	26.5904
	221.5	JAR-221.5	1271.97	1.63549	22.9327	2.01308	120702	10596.6	304.445	1.46818	0.131985	0.000239668	11585.9	26.102	11585.5	26.1035	314.563	1.51715	11518.5	26.1035
	223.5	JAR-223.5	1305.1	1.24227	9.51443	3.57955	301202	113321	306.595	1.44679	0.133178	0.000294366	11675.5	30.4205	11675.3	30.4211	316.865	1.4955	11608.3	30.4211
	234	JAR-234	1913.41	2.50434	17.4358	1.80766	236075	24476.5	280.206	1.47924	0.130472	0.000222642	11677.1	25.4076	11676.9	25.408	289.594	1.52894	11609.9	25.408
	248	JAR-248	1877.69	1.86292	389.338	8.94075	10563.6	243.135	293.378	1.49977	0.132846	0.000244711	11771.6	27.0493	11767	27.2413	303.284	1.55059	11699	27.2413
	252	JAR-252	2221.85	2.43055	107.629	4.1178	45238.1	1731.61	292.19	1.44855	0.132908	0.000214301	11789	24.4555	11787.9	24.4664	302.073	1.4977	11719.9	24.4664
	256	JAR-256	2243.6	2.55596	32.3076	3.49692	150590	16300.5	277.049	1.48999	0.13152	0.000212679	11806.8	24.8824	11806.5	24.8835	286.436	1.5406	11738.5	24.8835
	260	JAR-260	2238.02	2.2871	210.361	5.8327	23380.9	648.962	293.356	1.40973	0.133289	0.000217133	11813.2	24.4562	11811.1	24.4988	303.299	1.45766	11743.1	24.4988
	268	JAR-268	2077.29	2.20675	43.7599	3.58076	104556	8557.05	292.72	1.44061	0.133587	0.000247877	11847.2	27.0737	11846.7	27.0756	302.671	1.48977	11778.7	27.0756
	272	JAR-272	1784.41	1.86286	29.1225	3.80044	135906	17736.6	294.917	1.55017	0.134527	0.00023961	11913.3	27.0165	11912.9	27.0178	305	1.60334	11844.9	27.0178
	276	JAR-276	2019.86	2.12732	25.1469	3.86064	176773	27139.8	281.418	1.49132	0.133479	0.000229434	11948.4	26.2195	11948.1	26.2204	291.069	1.54261	11880.1	26.2204
	282.5	JAR-282.5	1962.55	1.90371	88.2742	4.22835	50405.6	2417.64	310.201	1.40062	0.137507	0.000364625	12039.8	36.3086	12038.7	36.3146	320.921	1.44939	11970.7	36.3146
	294.5	JAR-294.5	2065.94	2.1003	17.587	3.02644	268601	46223.2	294.586	1.3416	0.138681	0.000226966	12304.5	25.2248	12304.3	25.2253	304.994	1.38918	12236.3	25.2253
	303	JAR-303	2146.34	2.0861	34.8994	4.13145	141646	16771	302.269	1.34311	0.139688	0.000325953	12320.6	33.2099	12320.3	33.2109	312.963	1.39094	12252.3	33.2109
	309	JAR-309	1435.81	1.26425	16.2911	3.69344	204599	46388.3	298.859	1.31945	0.140797	0.00036611	12458.6	36.7562	12458.4	36.7568	309.553	1.36704	12390.4	36.7568
	316	JAR-316	965.732	0.743617	38.3953	4.27492	59116.4	6586.33	307.29	1.3825	0.142549	0.000586057	12535.2	56.1969	12534.3	56.1999	318.354	1.43317	12466.3	56.1999
	322	JAR-322	871.477	0.629224	5.49834	3.94261	367798	263734	275.241	1.2661	0.140741	0.000457077	12700.3	45.6139	12700.2	45.6143	285.285	1.31282	12632.2	45.6143
	327	JAR-327	1361.4	1.25137	136.628	4.55187	23050.6	770.44	268.579	1.35223	0.140305	0.000398188	12730	40.8449	12727.7	40.8749	278.402	1.40205	12659.7	40.8749
	332	JAR-332	1923.21	2.28137	47.3676	3.88093	93800.3	7687.49	255.559	1.56719	0.140117	0.000322038	12853.4	35.658	12852.8	35.66	264.999	1.62529	12784.8	35.66
	335	JAR-335	1619.46	1.37399	67.6323	3.94033	55696.2	3247.74	257.379	1.28375	0.141073	0.000363108	12926	37.927	12925	37.9325	266.94	1.33175	12857	37.9325
	340	JAR-340	951.735	0.872237	116.215	4.71057	19470.9	791.432	267.971	1.40761	0.1442	0.000457059	13110.8	46.6717	13108	46.7109	278.069	1.46111	13040	46.7109
	349	JAR-349	2179.47	2.26752	33.1302	4.1818	156991	19817.9	256.375	1.38335	0.144738	0.00029845	13293.1	33.0238	13292.7	33.0248	266.175	1.43645	13224.7	33.0248
	352	JAR-352	1452.87	1.38786	53.76	4.32088	64583.1	5193.04	248.823	1.2939	0.144939	0.0003713	13399.2	39.3269	13398.4	39.3312	258.411	1.34407	13330.4	39.3312
		U decay constants: l238 = 1.55125x10-10 (Jaffey et al., 1971) and l234 = 2.82206x10-6 (Cheng et al., 2013). Th decay constant: l230 = 9.1705x10-6 (Cheng et al., 2013).
		*δ234U = ([234U/238U]activity – 1)x1000. ** δ234Uinitial was calculated based on 230Th age (T), i.e., δ234Uinitial = δ234Umeasured x el234xT.
		Corrected 230Th ages assume the initial 230Th/232Th atomic ratio of 4.4 ±2.2 x10-6. Those are the values for a material at secular
		equilibrium, with the bulk earth 232Th/238U value of 3.8. The errors are arbitrarily assumed to be 50%.
		***B.P. stands for “Before Present” where the “Present” is defined as the year 1950 A.D.
			l

## Sheet: D4, Dongge Cave
	230Th dating results of sample D4. The error is 2σ error.
	Relative	Sample	238U		232Th		230Th / 232Th		δ234U*		230Th / 238U		230Th Age (yr)		230Th Age (yr)		δ234UInitial**		230Th Age (yr BP)***
	Distance (mm)	Number	(ppb)		(ppt)		(atomic x10-6)		(measured)		(activity)		(uncorrected)		(corrected)		(corrected)		(corrected )
	-4.5	D4-4-11	487.722	0.344255	51.8766	1.07071	14877	308.404	-2.38909	0.828912	0.0959733	0.000197882	11030.4	25.8606	11027.3	25.9513	-2.46461	0.855113	10959.3	25.9513
	0.5	D4-5-16	519.87	0.38324	85.8152	1.0873	9574.2	122.714	-7.59767	0.850392	0.0958532	0.000198445	11077.7	26.1891	11072.8	26.4082	-7.83883	0.877385	11004.8	26.4082
	2.2	D4-6-17.5	501.135	0.389679	145.752	1.05639	5458.25	40.8894	-6.83091	0.900634	0.0962825	0.000197151	11120.8	26.2894	11112.2	26.9644	-7.04852	0.929325	11044.2	26.9644
	4.5	D4-7-20	297.456	0.180813	449.813	1.2866	1057.66	4.355	-15.9065	0.85508	0.0970043	0.000293306	11319.3	37.581	11274.5	49.1038	-16.4207	0.882727	11206.5	49.1038
	7.5	D4-8-23	420.982	0.300869	307.493	1.17071	2200.81	9.72129	-12.3859	0.89209	0.0974962	0.000229198	11336.3	30.1552	11314.8	33.7657	-12.7878	0.921036	11246.8	33.7657
	10	D4-9-26.5	418.928	0.290375	1160.9	2.10026	593.363	1.74784	-12.1054	0.872837	0.099726	0.000241907	11606.4	31.684	11524.7	65.8523	-12.5056	0.901694	11456.7	65.8523
	16	D4-10-31	450.72	0.315634	70.6927	1.14106	10512.1	171.206	-10.4623	0.866286	0.0999981	0.000228206	11619.1	30.0375	11614.5	30.2108	-10.8109	0.895151	11546.5	30.2108
	19	D4-11-33.5	257.991	0.183708	31.1015	1.12077	13661.7	494.013	-10.7519	0.866312	0.0998883	0.000307756	11609.3	39.2925	11605.7	39.3702	-11.1099	0.895156	11537.7	39.3702
	22.4	D4-12-37.5	255.471	0.183771	61.253	1.10255	6888.22	125.671	-13.3916	0.872359	0.100168	0.000306731	11677	39.3433	11669.9	39.6551	-13.8399	0.901569	11601.9	39.6551
	26.6	D4-13-42	246.214	0.17545	134.855	1.11387	3029.8	26.6784	-16.6984	0.873904	0.100647	0.000315365	11778.4	40.5733	11762.2	42.1515	-17.262	0.903401	11694.2	42.1515
	31.5	D4-14-47	239.823	0.165434	294.636	1.23715	1362.89	7.29494	-17.2372	0.874357	0.101552	0.000344301	11897.3	44.1244	11860.9	51.0608	-17.824	0.904123	11792.9	51.0608
	40.5	D4-15-51	264.424	0.193258	38.1028	1.14993	11655.8	353.418	-24.3024	0.886002	0.101867	0.000307413	12029.3	40.1555	12025	40.2676	-25.1413	0.916589	11957	40.2676
	45	D4-16-62	285.801	0.212678	39.5743	1.15431	12295.4	360.224	-17.225	0.881362	0.103259	0.000294018	12108.7	38.3032	12104.6	38.4101	-17.8236	0.911992	12036.6	38.4101
	55.5	D4-18-76.5	328.464	0.254145	97.4725	1.15008	5781.76	69.7536	-20.5956	0.864705	0.104061	0.00027399	12253.5	36.0924	12244.7	36.6209	-21.3197	0.89511	12176.7	36.6209
	59.5	D4-17-71.5	255.602	0.187299	107.527	1.10943	4059.44	43.5018	-28.1238	0.88376	0.103575	0.000309341	12294.7	40.7147	12282.1	41.67	-29.1157	0.914936	12214.1	41.67
	71.8	D4-19-86.5	270.087	0.194136	111.291	1.14771	4275.14	45.6334	-24.302	0.850251	0.106842	0.000304129	12652.5	40.0191	12640.2	40.9443	-25.1845	0.881132	12572.2	40.9443
	78.5	D4-20-95	241.052	0.175698	233.125	1.08414	1843.81	9.90603	-22.326	0.870418	0.10815	0.000301441	12789	39.788	12760.1	44.6804	-23.1446	0.902337	12692.1	44.6804
	89	D4-21-106	500.142	0.37073	65.5397	1.16059	13867.6	246.895	-13.7569	0.890861	0.110216	0.000218939	12926	30.0495	12922.1	30.1706	-14.2678	0.923948	12854.1	30.1706
	95	D4-22-112.5	460.066	0.323836	92.0426	1.14689	9165.02	115.563	-11.3783	0.86459	0.111208	0.00022856	13015.6	30.9722	13009.7	31.2464	-11.8038	0.896923	12941.7	31.2464
	109	D4-23-126.5	473.499	0.350887	81.4325	1.10741	10812.8	148.409	-7.32409	0.89597	0.112785	0.000225481	13153.4	30.7659	13148.4	30.9676	-7.60096	0.929841	13080.4	30.9676
	115	D4-24-132	394.73	0.263006	148.581	1.16583	4994.52	40.5572	-1.86881	0.866993	0.114022	0.000250255	13228.2	33.2821	13217.2	34.1665	-1.93983	0.899942	13149.2	34.1665
		U decay constants: l238 = 1.55125x10-10 (Jaffey et al., 1971) and l234 = 2.82206x10-6 (Cheng et al., 2013). Th decay constant: l230 = 9.1705x10-6 (Cheng et al., 2013).
		*δ234U = ([234U/238U]activity – 1)x1000. ** δ234Uinitial was calculated based on 230Th age (T), i.e., δ234Uinitial = δ234Umeasured x el234xT.
		Corrected 230Th ages assume the initial 230Th/232Th atomic ratio of 4.4 ±2.2 x10-6. Those are the values for a material at secular
		equilibrium, with the bulk earth 232Th/238U value of 3.8. The errors are arbitrarily assumed to be 50%.
		***B.P. stands for “Before Present” where the “Present” is defined as the year 1950 A.D.

## Sheet: TON-1, Tonnel’naya Cave
	230Th dating results of sample TON-1. The error is 2σ error.
	Relative	Sample	238U		232Th		230Th / 232Th		δ234U*		230Th / 238U		230Th Age (yr)		230Th Age (yr)		δ234UInitial**		230Th Age (yr BP)***
	Distance (mm)	Number	(ppb)		(ppt)		(atomic x10-6)		(measured)		(activity)		(uncorrected)		(corrected)		(corrected)		(corrected )
	-1.1	TON1-YD-2	774.539	0.661499	127.155	4.93317	14875.4	578.898	556.1	1.60407	0.148113	0.00046939	10844.9	37.8217	10841.8	37.8807	573.377	1.65504	10774.8	37.8807
	0.3	TON1-YD-3	889.63	0.776233	548.457	11.5868	3963.73	84.2471	528.469	1.58109	0.148208	0.000369023	11059.5	31.2563	11047.9	32.3074	545.206	1.63192	10980.9	32.3074
	2	TON1-YD-4	1021.01	0.849874	277.441	6.87864	10066	250.488	668.161	1.562	0.165893	0.000379566	11345.9	29.4061	11341.2	29.5883	689.892	1.61383	11274.2	29.5883
	3.5	TON1-YD-5	1064.53	0.895254	252.896	5.8938	12188.2	284.904	730.716	1.46989	0.175612	0.000350548	11583.3	26.3609	11579.3	26.5048	754.989	1.51976	11512.3	26.5048
	3.8	TON-H-28.3	945.997	0.729792	329.924	2.98367	8144.33	74.9908	696.155	1.17795	0.172272	0.000326532	11597.3	24.5589	11591.4	24.9073	719.304	1.21817	11523.4	24.9073
	4.3	TON-1L-28.5	1129.69	0.878878	245.564	3.70888	13120.7	199.485	691.973	1.2478	0.17298	0.000330279	11677.7	25.086	11674	25.2189	715.15	1.2906	11606	25.2189
	5.2	TON-H-29.6	1102.44	0.865816	130.553	2.98998	24386.6	559.802	692.719	1.21262	0.175152	0.000305611	11826	23.4282	11824	23.47	716.224	1.25466	11756	23.47
	6	TON-1L-30.0	1182.38	0.847112	687.333	3.62098	5039.52	27.7882	692.235	1.17931	0.177678	0.000316077	12008.7	24.1135	11998.8	25.0944	716.076	1.22098	11930.8	25.0944
	7	TON1-YD-7	1224.72	1.12966	137.026	4.67642	26660	910.939	717.501	1.62979	0.180909	0.000345432	12047.3	27.0144	12045.4	27.0454	742.311	1.68709	11978.4	27.0454
	8.45	TON1-YD-8	1113.5	1.00642	345.841	7.81905	9591.69	217.493	681.743	1.59536	0.180682	0.000353223	12302.9	28.15	12297.6	28.3937	705.818	1.65266	12230.6	28.3937
	10.5	TON1-YD-9	930.852	0.78809	58.9279	3.08234	50330.4	2633.86	769.755	1.63001	0.193244	0.000348924	12507.5	26.7058	12506.5	26.7152	797.408	1.68963	12439.5	26.7152
	11	TON-H-35.5	833.987	0.608338	61.4138	3.26208	43506.5	2312.38	772.396	1.20704	0.19431	0.000394159	12560.2	28.2873	12559	28.2995	800.263	1.25222	12491	28.2995
	13.3	TON-H-37.3	790.981	0.548164	72.645	2.81851	34439.8	1337.53	710.64	1.17262	0.191838	0.00035626	12868.2	26.8613	12866.6	26.8827	736.918	1.21727	12798.6	26.8827
	13.5	TON1-YD-10	982.805	0.837384	68.9501	3.45248	45116.3	2260.58	715.056	1.58422	0.191971	0.00038766	12842.3	30.084	12841.1	30.0949	741.443	1.64389	12774.1	30.0949
	14	TON-1L-38.5	719.438	0.486653	49.9114	3.65086	45677.5	3342.68	705.624	1.16726	0.192195	0.000443305	12933.8	32.8097	12932.6	32.8199	731.852	1.21255	12864.6	32.8199
	15.3	TON-11	675.496	0.636072	115.489	4.4605	18817.4	727.991	716.979	1.81861	0.195125	0.000472593	13049.1	36.4157	13046.2	36.4697	743.868	1.88836	12978.2	36.4697
	16.8	TON-12	843.925	0.873156	197.39	5.19876	13861.6	365.809	698.22	1.73867	0.196639	0.000385466	13310.8	31.1331	13306.8	31.2544	724.939	1.80634	13238.8	31.2544
	18.1	TON-13	751.407	0.772671	111.613	4.17829	21732.3	814.677	670.432	1.73056	0.195785	0.000434082	13485.2	34.9226	13482.6	34.9674	696.433	1.79899	13414.6	34.9674
	19.5	TON-14	877.788	0.973387	124.013	4.04692	23550.9	769.469	696.35	1.82577	0.2018	0.000393971	13696.1	32.3518	13693.7	32.3937	723.787	1.89886	13625.7	32.3937
	20.9	TON-15	849.511	0.918134	111.687	3.855	25720.2	888.65	705.534	1.7938	0.205089	0.000386529	13852	31.6979	13849.8	31.7346	733.655	1.86646	13782.8	31.7346
	23.5	TON-16	720.992	0.621416	36.5483	3.11632	68762.9	5864.2	730.068	1.86795	0.21141	0.000391099	14087.1	32.0235	14086.3	32.029	759.674	1.94492	14019.3	32.029
		U decay constants: l238 = 1.55125x10-10 (Jaffey et al., 1971) and l234 = 2.82206x10-6 (Cheng et al., 2013). Th decay constant: l230 = 9.1705x10-6 (Cheng et al., 2013).
		*δ234U = ([234U/238U]activity – 1)x1000. ** δ234Uinitial was calculated based on 230Th age (T), i.e., δ234Uinitial = δ234Umeasured x el234xT.
		Corrected 230Th ages assume the initial 230Th/232Th atomic ratio of 4.4 ±2.2 x10-6. Those are the values for a material at secular
		equilibrium, with the bulk earth 232Th/238U value of 3.8. The errors are arbitrarily assumed to be 50%.
		***B.P. stands for “Before Present” where the “Present” is defined as the year 1950 A.D.

## Sheet: SN29, Shennonggong
	230Th dating results of sample SN29. The error is 2σ error.
	Distance to	Sample	238U		232Th		230Th / 232Th		δ234U*		230Th / 238U		230Th Age (yr)		230Th Age (yr)		δ234UInitial**		230Th Age (yr BP)***
	top (mm)	Number	(ppb)		(ppt)		(atomic x10-6)		(measured)		(activity)		(uncorrected)		(corrected)		(corrected)		(corrected )
	238	SN29-11	1273.74	1.5641	126.527	4.88902	34639	1341.36	1122.47	2.34984	0.208691	0.000590051	11188.5	35.5066	11187.1	35.5184	1158.47	2.42799	11123.1	35.5184
	248.1	SN29-2	1177.25	0.658274	482.004	6.92148	8958.46	128.936	1191.77	0.969173	0.222459	0.000249484	11563.1	14.5865	11557.7	15.0648	1231.29	1.00267	11493.7	15.0648
	249.1	SN29-SHANG	1606.76	1.08032	2895.91	29.0736	2066.2	20.7912	1219.28	1.0217	0.225862	0.000215938	11594.8	12.88	11571.5	20.8546	1259.75	1.05822	11507.5	20.8546
	249.8	SN29-ZHONG	1871.59	1.36727	2651.13	26.6221	2655.45	26.7329	1218.64	1.17936	0.228135	0.000233063	11720.4	14.1394	11702.1	19.1301	1259.56	1.22086	11638.1	19.1301
	250	SN29-XIA	2086.43	1.57684	2429.98	28.1845	3221.31	37.4525	1212.8	1.19574	0.227544	0.000250994	11721.1	15.0801	11706	18.4439	1253.54	1.23762	11642	18.4439
	250.8	SN29-3	2150.25	1.38371	3772.78	53.502	2136.24	30.3448	1199.29	0.974534	0.22733	0.000237004	11785.4	13.9842	11762.6	21.334	1239.77	1.01019	11698.6	21.334
	257.1	SN29-12	6038.91	11.8751	283.847	6.9068	79410.8	1934.97	1162.8	2.55077	0.226381	0.000531237	11942.8	32.8919	11942.2	32.8939	1202.65	2.64056	11878.2	32.8939
	258.1	SN29-12	6578.76	4.99598	393.18	5.69012	62641.2	907.638	1167.01	1.09082	0.22706	0.000236149	11955.8	14.4854	11955	14.4955	1207.05	1.12933	11891	14.4955
	259.9	SN29-4	7404.83	5.11698	1076.49	12.518	25744.6	299.892	1161.72	0.940748	0.226994	0.000220777	11983	13.3881	11981	13.4555	1201.67	0.974169	11917	13.4555
	272.5	SN29-5	4057.53	2.44726	157.282	1.84413	97233.3	1141.92	1140.7	0.954069	0.228595	0.000206131	12196.7	12.8788	12196.2	12.8837	1180.65	0.988411	12132.2	12.8837
	281	SN29-6	4730.21	4.6918	305.588	3.74792	58942.2	723.954	1142.98	1.28466	0.23095	0.000275383	12314.6	17.262	12313.8	17.2718	1183.4	1.33134	12249.8	17.2718
	290	SN29-7	3155.37	2.50488	773.322	9.01002	15536.9	181.333	1121.87	1.1369	0.230945	0.000241982	12443.9	15.3914	12440.6	15.5643	1161.96	1.17863	12376.6	15.5643
	296	SN29-8	2367.63	1.43112	51.6178	0.936113	175187	3179.47	1109.67	0.96866	0.231644	0.000214341	12559.9	13.6416	12559.6	13.643	1149.7	1.00458	12495.6	13.643
	304	SN29-9	4582.21	4.21713	69.6821	1.30225	249554	4667.1	1093.36	1.28827	0.230168	0.000267025	12578.8	17.3752	12578.5	17.3756	1132.87	1.33598	12514.5	17.3756
	312	SN29-10	3570.42	2.26147	384.383	5.18017	35549.1	479.795	1096.91	0.873969	0.232117	0.000225436	12667.9	14.0794	12666.5	14.1166	1136.83	0.906906	12602.5	14.1166
	320.5	SN29-13	1973.87	2.8046	952.74	19.5867	7953.79	164.14	1089.33	2.56922	0.232844	0.000533279	12758.4	34.9119	12751.8	35.2126	1129.24	2.66573	12687.8	35.2126
	337	SN29 337	1098.08	0.69679	924.707	18.5622	4654.08	93.5141	1110.87	1.28889	0.237704	0.00025827	12897.5	16.9308	12886.1	18.7419	1152.01	1.33801	12817.1	18.7419
	339	SN29-11	1830.31	1.36985	270.961	2.87173	26562.4	282.224	1114.83	1.06912	0.238498	0.000253005	12917	15.9812	12915	16.042	1156.21	1.11004	12851	16.042
	345	SN29 345	2313.74	1.57734	194.725	3.04864	46829.8	734.19	1114.37	1.27176	0.239036	0.000255797	12950.7	16.748	12949.5	16.7665	1155.84	1.32022	12880.5	16.7665
	347	SN29 347	1936.31	1.36027	102.393	1.71939	74088.8	1245.24	1112.43	1.22658	0.23762	0.000238879	12882.5	15.7528	12881.8	15.7604	1153.62	1.27303	12812.8	15.7604
	355	SN29 355	3244.01	2.49666	662.305	13.3682	19635.2	396.571	1136.2	1.17435	0.243134	0.000255276	13041.4	16.2833	13038.7	16.3949	1178.78	1.21958	12969.7	16.3949
	366	SN29-3	1892.99	3.63124	200.659	6.47665	38758.5	1255.9	1167.22	3.15665	0.249179	0.000857751	13179.6	51.8923	13178.2	51.9004	1211.44	3.28106	13115.2	51.9004
	368	SN29 368	2621.32	1.82371	386.505	5.71927	27951.8	414.051	1180.13	1.22768	0.249965	0.000243277	13140.3	15.5734	13138.3	15.6316	1224.71	1.2752	13069.3	15.6316
		U decay constants: l238 = 1.55125x10-10 (Jaffey et al., 1971) and l234 = 2.82206x10-6 (Cheng et al., 2013). Th decay constant: l230 = 9.1705x10-6 (Cheng et al., 2013).
		*δ234U = ([234U/238U]activity – 1)x1000. ** δ234Uinitial was calculated based on 230Th age (T), i.e., δ234Uinitial = δ234Umeasured x el234xT.
		Corrected 230Th ages assume the initial 230Th/232Th atomic ratio of 4.4 ±2.2 x10-6. Those are the values for a material at secular
		equilibrium, with the bulk earth 232Th/238U value of 3.8. The errors are arbitrarily assumed to be 50%.
		***B.P. stands for “Before Present” where the “Present” is defined as the year 1950 A.D.

## Sheet: Chy-1, Cherrapunji Cave
	230Th dating results of sample Chy-1. The error is 2σ error.
	Distance to	Sample	238U		232Th		230Th / 232Th		δ234U*		230Th / 238U		230Th Age (yr)		230Th Age (yr)		δ234UInitial**		230Th Age (yr BP)***
	top (mm)	Number	(ppb)		(ppt)		(atomic x10-6)		(measured)		(activity)		(uncorrected)		(corrected)		(corrected)		(corrected )
	47.5	Chy-13	942.761	0.623079	959.275	2.11061	2111.55	5.67145	189.812	0.884036	0.13031	0.000218437	12611.2	24.5013	12586.4	30.093	196.675	0.916153	12517.4	30.093
	49.5	Chy-14	742.582	0.47778	1247.38	2.31637	1286.34	3.44397	186.769	0.960618	0.131051	0.000266446	12721.9	29.5031	12681	41.3226	193.574	0.995873	12612	41.3226
	51.5	Chy-15	882.594	0.53971	1027.62	2.65862	1859.34	5.98557	188.394	0.907092	0.1313	0.000264025	12728.7	29.0086	12700.4	35.2451	195.268	0.940394	12631.4	35.2451
	52.5	Chy-16	848.882	0.559563	737.681	2.2008	2490.57	8.66664	187.84	0.915868	0.131266	0.000250531	12731.7	27.7751	12710.5	31.5381	194.7	0.949475	12641.5	31.5381
	55	Chy-17	929.727	0.59138	459.597	2.00918	4384.22	20.3525	186.214	0.910627	0.131446	0.000221663	12768.9	25.091	12756.8	26.4916	193.04	0.944117	12687.8	26.4916
	57	Chy-18	789.126	0.473687	504.496	1.93906	3411.79	14.4289	185.955	0.866592	0.132291	0.000246533	12858.7	27.2931	12843.1	29.4275	192.818	0.89872	12774.1	29.4275
	58	Chy-19	760.132	0.487725	647.392	1.57581	2559.72	7.45588	185.921	0.895032	0.132222	0.000227908	12852.1	25.653	12831.3	29.5498	192.777	0.928175	12762.3	29.5498
	63	Chy-21	789.546	0.498878	618.116	2.22484	2793.99	11.3923	184.979	0.904795	0.132663	0.000267602	12908.5	29.5255	12889.3	32.4604	191.831	0.938477	12820.3	32.4604
	65.5	Chy-22	675.326	0.392583	992.197	1.82215	1498.49	3.83119	187.48	0.901386	0.133528	0.000249877	12968.2	27.7858	12932.4	37.5696	194.449	0.935117	12863.4	37.5696
	67	Chy-23	651.216	0.38029	826.365	1.94448	1735.47	5.29982	186.957	0.912121	0.133567	0.000271437	12978.3	29.9115	12947.3	37.0386	193.914	0.946282	12878.3	37.0386
	71	Chy-24	800.681	0.469776	464.149	1.33066	3802.51	12.2913	187.004	0.902224	0.133691	0.000214478	12990.5	24.4863	12976.4	26.4366	193.979	0.935987	12907.4	26.4366
	72	Chy-25	750.734	0.435887	958.416	1.74104	1728.35	4.16328	185.784	0.866495	0.133824	0.000225504	13018.5	25.3829	12987.4	33.5917	192.719	0.899028	12918.4	33.5917
		U decay constants: l238 = 1.55125x10-10 (Jaffey et al., 1971) and l234 = 2.82206x10-6 (Cheng et al., 2013). Th decay constant: l230 = 9.1705x10-6 (Cheng et al., 2013).
		*δ234U = ([234U/238U]activity – 1)x1000. ** δ234Uinitial was calculated based on 230Th age (T), i.e., δ234Uinitial = δ234Umeasured x el234xT.
		Corrected 230Th ages assume the initial 230Th/232Th atomic ratio of 4.4 ±2.2 x10-6. Those are the values for a material at secular
		equilibrium, with the bulk earth 232Th/238U value of 3.8. The errors are arbitrarily assumed to be 50%.
		***B.P. stands for “Before Present” where the “Present” is defined as the year 1950 A.D.

## Sheet: M1, Mawmluh Cave
	230Th dating results of sample SN29. The error is 2σ error.
	Distance to	Sample	238U		232Th		230Th / 232Th		δ234U*		230Th / 238U		230Th Age (yr)		230Th Age (yr)		δ234UInitial**		230Th Age (yr BP)***
	top (mm)	Number	(ppb)		(ppt)		(atomic x10-6)		(measured)		(activity)		(uncorrected)		(corrected)		(corrected)		(corrected )
	8.5	MAW-1	1592.86	2.2436	3386.42	68.102	635.033	12.8908	-168.258	1.48159	0.0818833	0.000254066	11339.6	43.1048	11264.7	68.2119	-173.693	1.52981	11197.7	68.2119
	10.5	MAW-2	2846.4	3.1457	375.994	8.29224	10180.1	225.122	-168.425	0.998729	0.081559	0.000160267	11294.5	27.6425	11289.9	27.8313	-173.877	1.03115	11222.9	27.8313
	12.5	MAW-3	1984.76	2.11175	832.173	17.172	3297.48	68.5382	-164.919	1.14819	0.0838538	0.000227183	11578.3	37.3879	11563.6	38.7892	-170.39	1.18643	11496.6	38.7892
	15	MAW-4	3058	3.27475	90.2763	6.03171	46386.7	3101.68	-166.012	1.14689	0.0830547	0.000235813	11477.8	38.4547	11476.8	38.4606	-171.477	1.18479	11409.8	38.4606
	16.5	MAW-5	2121.41	2.14686	7110.98	142.63	421.554	8.5735	-160.705	1.18761	0.0857024	0.00030104	11784.6	47.4167	11667.6	95.3311	-166.084	1.22818	11600.6	95.3311
	19	M-1	2089.15	1.9908	8342.94	15.453	351.83	1.64978	-162.811	1.13571	0.085215	0.00037596	11745.5	57.5335	11605.6	114.297	-168.231	1.17478	11537.6	114.297
	21	M-3	1350.72	2.532	9472.87	17.7379	205.245	1.34154	-165.114	2.04766	0.0873018	0.000570668	12086.6	89.7823	11840.2	195.735	-170.725	2.11934	11772.2	195.735
	22	M-4	2205.4	2.05999	496.228	11.8616	6302.52	153.335	-162.913	1.04864	0.0860084	0.000397834	11862.9	60.3446	11855.1	60.5929	-168.456	1.08469	11787.1	60.5929
	23	M-5	4313.33	4.82762	686.711	9.58375	8901.6	126.363	-162.637	1.09828	0.0859534	0.000243028	11850.7	39.2903	11845.1	39.4801	-168.165	1.13577	11777.1	39.4801
	23.5	M-6	2108.65	2.24781	194.73	10.7522	15292	846.943	-163.799	1.04745	0.08565	0.000381218	11824.1	58.0294	11820.8	58.0716	-169.356	1.08334	11752.8	58.0716
	25	M-7	2329.67	2.18615	189.775	12.0952	17374.1	1109.94	-165.213	1.12307	0.0858385	0.000384769	11873.4	59.0079	11870.5	59.0399	-170.842	1.16168	11802.5	59.0399
	26	M-8	1620.94	1.97164	12295.9	43.0416	196.178	1.23184	-163.303	1.39515	0.0902562	0.00048313	12492.2	74.6156	12226.2	202.185	-169.035	1.44735	12158.2	202.185
	27.5	M-9	1899.26	1.72317	1131.36	11.0894	2443.9	26.5471	-164.875	1.10341	0.0882943	0.000421074	12228.8	64.3635	12207.8	66.0158	-170.654	1.14253	12139.8	66.0158
		U decay constants: l238 = 1.55125x10-10 (Jaffey et al., 1971) and l234 = 2.82206x10-6 (Cheng et al., 2013). Th decay constant: l230 = 9.1705x10-6 (Cheng et al., 2013).
		*δ234U = ([234U/238U]activity – 1)x1000. ** δ234Uinitial was calculated based on 230Th age (T), i.e., δ234Uinitial = δ234Umeasured x el234xT.
		Corrected 230Th ages assume the initial 230Th/232Th atomic ratio of 4.4 ±2.2 x10-6. Those are the values for a material at secular
		equilibrium, with the bulk earth 232Th/238U value of 3.8. The errors are arbitrarily assumed to be 50%.
		***B.P. stands for “Before Present” where the “Present” is defined as the year 1950 A.D.

## Sheet: Rige-3, Rige Cave
	230Th dating results of sample SN29. The error is 2σ error.
	Distance to	Sample	238U		232Th		230Th / 232Th		δ234U*		230Th / 238U		230Th Age (yr)		230Th Age (yr)		δ234UInitial**		230Th Age (yr BP)***
	top (mm)	Number	(ppb)		(ppt)		(atomic x10-6)		(measured)		(activity)		(uncorrected)		(corrected)		(corrected)		(corrected )
	142.5	RG3-142.5	2675.58	3.76843	1400.33	28.5633	9967.24	203.596	1822.69	2.76136	0.31639	0.000563229	12806.1	27.313	12800.9	27.5586	1889.74	2.86671	12731.9	27.5586
	153	RG3-153	3419.16	2.33885	213.233	5.36014	84427.7	2123.23	1816.09	1.45846	0.31934	0.00032195	12963.4	15.4347	12962.8	15.4409	1883.75	1.51503	12893.8	15.4409
	153.5	RG3-153.5	2900.22	2.02954	164.123	5.58028	94066.8	3199.34	1844.83	1.37975	0.322855	0.000356232	12973.3	16.4202	12972.7	16.425	1913.62	1.43395	12903.7	16.425
	155.5	RG3-155.5	2512.79	1.78212	1186.83	24.3167	11343	232.673	1856.91	1.49309	0.324934	0.000393955	13002.7	18.0283	12997.9	18.329	1926.29	1.55208	12928.9	18.329
	156	RG3-156	2293.7	1.61943	372.303	8.66676	32927.7	767.174	1847.54	1.28352	0.324158	0.000387715	13015.1	17.4682	13013.5	17.505	1916.65	1.3349	12944.5	17.505
	159	RG3-159	2013.13	3.59686	1283.99	26.2256	8398.12	172.048	1847.39	3.59742	0.324868	0.000776082	13045.8	37.0459	13039.4	37.3069	1916.63	3.73771	12970.4	37.3069
		U decay constants: l238 = 1.55125x10-10 (Jaffey et al., 1971) and l234 = 2.82206x10-6 (Cheng et al., 2013). Th decay constant: l230 = 9.1705x10-6 (Cheng et al., 2013).
		*δ234U = ([234U/238U]activity – 1)x1000. ** δ234Uinitial was calculated based on 230Th age (T), i.e., δ234Uinitial = δ234Umeasured x el234xT.
		Corrected 230Th ages assume the initial 230Th/232Th atomic ratio of 4.4 ±2.2 x10-6. Those are the values for a material at secular
		equilibrium, with the bulk earth 232Th/238U value of 3.8. The errors are arbitrarily assumed to be 50%.
		***B.P. stands for “Before Present” where the “Present” is defined as the year 1950 A.D.
