# Supplementary material for: Timing and structure of the Younger Dryas event and its underlying climate dynamics
Source: Proc Natl Acad Sci U S A. 2020 Sep 8;117(38):23408–17. doi: 10.1073/pnas.2007869117 (PMC7519346; doi:10.1073/pnas.2007869117)
Supplement: Supplementary File [file pnas.2007869117.sd02.xlsx]

## Sheet: SE09-6, Seso Cave
SE09-6	Distance to Top (mm)	Age (yr BP)	Age+ (2σ)	Age- (2σ)	δ18O
Seso Cave	6.29	11470.1	11537	11401	-7.63094
Spain	6.46	11471.8	11539	11402	-7.65786
(Oxcal)	6.63	11473.5	11541	11404
	6.8	11475.2	11542	11406	-7.84962
	6.97	11476.8	11544	11408	-7.56405
	7.14	11478.5	11546	11409	-7.61672
	7.31	11480.2	11547	11411	-7.57865
	7.48	11481.9	11549	11413	-7.60615
	7.65	11483.9	11550	11416	-7.59093
	7.82	11486	11551	11420	-7.69801
	7.99	11488.1	11552	11424	-7.83846
	8.16	11490.2	11553	11428	-7.76531
	8.33	11492.3	11554	11431	-7.99255
	8.5	11494.4	11555	11435	-8.09262
	8.67	11496.1	11555	11436	-7.96752
	8.84	11497.8	11555	11438	-7.93592
	9.01	11499.5	11554	11439	-7.87019
	9.18	11501.3	11554	11440	-7.98178
	9.35	11503	11554	11442	-7.86497
	9.52	11504.8	11554	11444	-7.79185
	9.69	11507.4	11556	11448	-7.81372
	9.86	11509.9	11557	11453	-7.69197
	10.03	11512.5	11559	11458	-7.74109
	10.2	11515.1	11561	11463	-7.51356
	10.37	11517.6	11562	11467	-7.70305
	10.54	11520.2	11564	11472	-7.46744
	10.71	11522.7	11566	11477	-7.48152
	10.88	11525.1	11567	11481	-7.51851
	11.05	11527.5	11568	11484	-7.62504
	11.22	11529.8	11569	11488	-7.94913
	11.39	11532.2	11571	11492	-8.12582
	11.56	11534.5	11572	11495	-8.06125
	11.73	11536.9	11573	11499	-8.05129
	11.9	11539.2	11574	11503	-7.95015
	12.07	11541.8	11576	11507	-8.20435
	12.24	11544.6	11577	11512	-8.50403
	12.41	11547.4	11578	11516	-8.57894
	12.58	11550.2	11580	11521	-8.56163
	12.75	11553	11581	11526
	12.92	11555.8	11582	11531	-8.55611
	13.09	11558	11584	11534	-8.55883
	13.26	11559.8	11585	11537	-8.50277
	13.43	11561.5	11586	11540	-8.57636
	13.6	11562.8	11588	11541	-8.11884
	13.77	11563.6	11589	11541	-8.03191
	13.94	11564.5	11590	11541	-8.16051
	14.11	11565.4	11591	11542	-8.24032
	14.28	11566.3	11592	11542	-8.45508
	14.45	11567.2	11593	11542	-8.30976
	14.62	11568.3	11594	11543	-8.12465
	14.79	11569.5	11595	11545	-8.18257
	14.96	11570.7	11596	11547	-7.79013
	15.13	11571.9	11597	11548	-7.81881
	15.3	11573.1	11599	11550	-7.79356
	15.47	11574.3	11600	11552	-7.79432
	15.64	11575.3	11601	11553	-7.55945
	15.81	11576.3	11602	11554	-7.64222
	15.98	11577.2	11602	11555	-7.77618
	16.15	11578.2	11603	11556	-7.68052
	16.32	11579.1	11604	11557	-7.61622
	16.49	11580.1	11605	11558	-7.69649
	16.66	11581.7	11607	11559	-7.75402
	16.83	11583.3	11609	11561	-7.67477
	17.03	11585.2	11611	11562	-7.73412
	17.23	11587.1	11614	11564	-7.60094
	17.43	11589	11616	11565	-7.58367
	17.63	11590.8	11618	11567
	17.83	11592.6	11621	11568	-8.0745
	18.03	11594.4	11623	11570	-7.98905
	18.23	11596.1	11625	11571	-8.06957
	18.43	11597.9	11627	11573	-7.92049
	18.63	11599.6	11629	11574	-7.80221
	18.83	11601.4	11631	11576	-7.70959
	19.03	11603.1	11633	11577	-7.52301
	19.23	11604.9	11635	11579	-7.54871
	19.43	11606.6	11636	11580	-7.67063
	19.63	11608.4	11638	11582	-7.71836
	19.83	11610.1	11640	11584	-7.59294
	20.03	11611.9	11642	11586	-7.81927
	20.23	11613.6	11644	11588	-8.08274
	20.43	11615.4	11645	11589	-8.16904
	20.63	11617.3	11647	11591	-8.45783
	20.83	11619.2	11649	11592	-8.33815
	21.03	11621.1	11651	11594	-8.25411
	21.23	11623	11653	11595	-8.25471
	21.43	11625	11654	11597	-8.59691
	21.63	11626.9	11657	11598	-8.4616
	21.83	11628.8	11661	11600	-8.77699
	22.03	11630.9	11665	11602	-8.49987
	22.23	11634.5	11669	11605	-8.56838
	22.43	11638.2	11673	11608
	22.63	11641.8	11677	11610	-8.69576
	22.83	11645.4	11681	11613	-8.6009
	23.03	11649.2	11686	11616
	23.23	11653.6	11691	11619	-8.51606
	23.43	11658	11696	11622	-8.71249
	23.63	11662.4	11701	11626	-8.18457
	23.83	11666.8	11707	11629	-8.6826
	24.03	11671.2	11712	11633	-8.81825
	24.23	11675.6	11715	11638	-8.61699
	24.43	11680	11719	11642	-8.94452
	24.63	11684.4	11722	11647	-8.66512
	24.83	11688.8	11726	11652	-9.21891
	25.03	11693.6	11730	11658	-9.3662
	25.23	11700.4	11734	11668
	25.43	11707.3	11738	11678
	25.63	11712	11743	11683
	25.83	11715.5	11747	11686	-9.01768
	26.03	11719.1	11751	11689	-8.84603
	26.23	11722.7	11755	11693
	26.43	11726.3	11759	11696	-8.60119
	26.63	11733.6	11767	11703	-8.80736
	26.83	11742.9	11778	11712	-8.80565
	27.03	11751.3	11789	11719	-8.54667
	27.23	11754.3	11792	11722	-8.9203
	27.43	11757.3	11795	11725	-8.75252
	27.63	11760.3	11799	11727	-8.81619
	27.83	11763.4	11802	11730	-8.7666
	28.03	11766.4	11805	11732	-8.72967
	28.23	11769.4	11808	11735	-8.56758
	28.43	11772.4	11811	11738	-8.45961
	28.63	11775.5	11814	11741	-8.62032
	28.83	11778.5	11817	11744	-8.90534
	29.03	11781.5	11820	11747	-8.80717
	29.23	11784.5	11823	11750	-8.71548
	29.43	11787.5	11825	11753	-8.71236
	29.63	11790.5	11828	11757	-8.2854
	29.83	11793.5	11830	11760	-8.28392
	30.03	11796.5	11832	11764	-8.33651
	30.23	11799.5	11835	11767	-8.59946
	30.43	11802.5	11837	11771	-8.67844
	30.63	11805.5	11839	11775	-8.56397
	30.83	11808.5	11841	11779	-8.52098
	31.03	11811.3	11843	11782	-8.28657
	31.23	11813.7	11845	11785	-8.49987
	31.43	11816	11846	11788	-8.28422
	31.63	11818.3	11848	11791	-8.50836
	31.83	11820.6	11849	11794	-8.53578
	32.03	11822.9	11850	11797	-8.53699
	32.23	11825.1	11852	11801	-8.65024
	32.43	11827.4	11853	11804	-8.63432
	32.63	11829	11854	11806	-8.66318
	32.83	11830.3	11856	11807	-8.58314
	33.03	11831.5	11857	11808
	33.23	11832.8	11859	11809	-8.47988
	33.43	11834.1	11860	11810	-8.58834
	33.63	11835.4	11862	11811	-8.47405
	33.83	11836.6	11863	11813
	34.03	11837.8	11865	11814
	34.23	11839	11866	11815	-9.13514
	34.43	11840.2	11867	11817	-9.25779
	34.63	11841.4	11868	11818	-8.84596
	34.83	11842.6	11869	11820	-8.51911
	35.03	11843.9	11870	11821	-8.29441
	35.23	11845.8	11873	11823	-8.60409
	35.43	11847.8	11875	11824	-8.73409
	35.63	11849.7	11878	11825	-9.20629
	35.83	11851.7	11880	11827	-9.18077
	36.03	11853.5	11882	11828	-9.14902
	36.23	11855.3	11884	11830	-9.01789
	36.43	11857.2	11886	11832	-8.89065
	36.63	11859	11888	11834	-8.74276
	36.83	11860.9	11890	11836	-8.63914
	37.03	11862.7	11892	11838	-8.65997
	37.23	11864.6	11893	11839	-8.66138
	37.43	11866.4	11895	11841	-8.72447
	37.63	11868.2	11897	11843	-8.61436
	37.83	11870.1	11899	11845	-8.65143
	38.03	11871.9	11900	11847	-8.62747
	38.23	11873.7	11902	11849	-8.54597
	38.43	11875.6	11903	11851	-8.57602
	38.63	11877.6	11905	11853	-8.45966
	38.83	11879.7	11907	11856	-8.64198
	39.03	11881.9	11909	11858	-8.654
	39.23	11884	11911	11860	-8.62583
	39.43	11886.1	11913	11862	-8.74801
	39.63	11888.2	11916	11864	-8.76871
	39.83	11890.3	11918	11866	-8.85046
	40.03	11892.4	11920	11868	-8.81147
	40.23	11894.2	11922	11870	-8.96492
	40.43	11896.1	11925	11871	-9.06547
	40.63	11897.9	11927	11872	-9.03129
	40.83	11899.8	11929	11874	-9.23875
	41.03	11901.6	11931	11876	-9.24067
	41.23	11903.4	11932	11877	-9.12459
	41.43	11905.2	11934	11879
	41.63	11907	11936	11881	-9.17638
	41.83	11908.8	11938	11884	-9.2651
	42.03	11910.6	11939	11886
	42.23	11912.4	11941	11888
	42.43	11914	11941	11890
	42.63	11915.5	11941	11892
	42.83	11917	11941	11893	-9.19831
	43.03	11918.5	11941	11895	-9.18688
	43.23	11920.3	11944	11897	-9.12382
	43.43	11922.1	11947	11899	-9.0739
	43.63	11923.9	11949	11901	-9.03265
	43.83	11925.7	11952	11902	-9.07051
	44.03	11927.4	11954	11904	-9.4492
	44.23	11928.9	11956	11906	-9.42212
	44.43	11930.5	11957	11908
	44.63	11932	11958	11910	-9.37141
	44.83	11933.5	11960	11911	-9.35749
	45.03	11935	11961	11913	-9.29606
	45.23	11936.5	11963	11914	-9.13582
	45.43	11938	11964	11915	-8.63867
	45.63	11939.4	11966	11916	-8.21668
	45.83	11940.9	11968	11918	-7.87207
	46.03	11942.3	11969	11919	-7.54024
	46.23	11943.8	11971	11920	-8.07251
	46.43	11945.2	11972	11922	-8.12627
	46.63	11946.6	11974	11923	-8.08492
	46.83	11948.1	11975	11925	-8.23414
	47.03	11949.5	11977	11926	-8.21455
	47.23	11951	11978	11928	-8.43434
	47.43	11952.4	11979	11929	-8.06065
	47.63	11953.8	11981	11931	-8.10276
	47.83	11955.3	11982	11933	-8.11268
	48.03	11956.7	11983	11934	-8.42216
	48.23	11958.2	11985	11935
	48.43	11959.7	11986	11936	-8.82021
	48.63	11961.2	11988	11937	-8.79978
	48.83	11962.7	11990	11939	-8.71714
	49.03	11964.2	11991	11940	-8.9571
	49.23	11965.6	11993	11941	-9.01292
	49.43	11967.1	11994	11943	-8.89161
	49.63	11968.6	11996	11944	-8.77916
	49.83	11970.1	11997	11946
	50.03	11971.6	11999	11948	-8.12463
	50.23	11973.1	12000	11950	-8.19185
	50.43	11974.3	12001	11951	-8.55808
	50.63	11975.6	12003	11953	-8.68842
	50.83	11976.8	12004	11954	-8.67723
	51.03	11978.2	12005	11955	-8.63803
	51.23	11980.4	12008	11957	-8.19907
	51.43	11982.5	12010	11959	-8.70717
	51.63	11984.7	12012	11961	-9.43134
	51.83	11986.9	12014	11962	-9.22687
	52.03	11989	12016	11964	-9.14761
	52.23	11991	12018	11967	-8.88096
	52.43	11992.9	12020	11969	-8.89403
	52.63	11994.9	12022	11971	-8.90399
	52.83	11996.8	12023	11973	-9.02122
	53.03	11998.7	12025	11975	-8.86408
	53.23	12000.2	12027	11977	-9.03594
	53.43	12001.7	12028	11978	-8.64108
	53.63	12003.1	12029	11979	-8.1789
	53.83	12004.6	12031	11981	-8.47214
	54.03	12005.9	12032	11982	-8.60882
	54.23	12007.3	12034	11984	-8.45477
	54.43	12008.7	12035	11985	-8.55775
	54.63	12010.1	12037	11987	-8.6298
	54.83	12011.5	12038	11988	-8.87582
	55.03	12012.9	12039	11990	-8.56768
	55.23	12014.4	12040	11991	-8.51489
	55.43	12015.7	12041	11993	-8.53828
	55.63	12017.1	12042	11995	-8.59382
	55.83	12018.5	12043	11997	-8.49844
	56.03	12019.9	12044	11999	-8.38701
	56.23	12021.6	12046	12001	-8.32866
	56.43	12023.2	12047	12002	-8.1609
	56.63	12024.8	12049	12003	-8.56919
	56.83	12026.4	12051	12005	-8.69441
	57.03	12028	12052	12006	-8.29954
	57.23	12029.7	12054	12008	-8.36811
	57.43	12031.3	12055	12010	-8.22194
	57.63	12032.9	12057	12012	-8.42756
	57.83	12034.5	12059	12013	-8.60038
	58.03	12036.1	12060	12015	-8.77522
	58.23	12037.8	12062	12017	-8.76187
	58.43	12039.4	12064	12018	-8.60009
	58.63	12041.1	12066	12019	-8.69214
	58.83	12042.7	12069	12021	-8.90874
	59.03	12044.4	12070	12022	-8.85919
	59.23	12046.1	12072	12023	-8.86871
	59.43	12047.7	12074	12025	-8.9289
	59.63	12049.4	12076	12026	-9.10275
	59.83	12051.1	12077	12028	-9.01916
	60.03	12052.7	12079	12030	-9.16584
	60.23	12054.3	12080	12032	-9.3436
	60.43	12056	12081	12034	-9.19356
	60.63	12057.6	12082	12036	-9.10647
	60.83	12059.3	12083	12038	-9.12874
	61.03	12060.9	12085	12040	-9.28833
	61.23	12062.6	12086	12042
	61.43	12064.2	12088	12044	-9.31073
	61.63	12065.9	12089	12046	-9.11551
	61.83	12067.5	12091	12047	-9.14451
	62.03	12069.2	12093	12049	-9.21181
	62.23	12070.9	12094	12050	-9.12164
	62.43	12072.5	12096	12052	-9.09252
	62.63	12074.2	12098	12053	-9.22549
	62.83	12075.9	12100	12055	-9.21465
	63.03	12077.5	12101	12057	-9.33116
	63.23	12079.1	12102	12059	-9.36141
	63.43	12080.7	12104	12061	-8.987
	63.63	12082.4	12105	12062	-8.76836
	63.83	12084	12107	12064	-9.05179
	64.03	12085.6	12108	12066	-9.18303
	64.23	12087.1	12110	12068	-9.06159
	64.43	12088.5	12111	12069	-9.05865
	64.63	12089.9	12112	12070	-8.58
	64.83	12091.4	12114	12072	-8.6945
	65.03	12092.8	12115	12073	-8.97881
	65.23	12094.2	12117	12075	-8.73396
	65.43	12095.7	12118	12076	-8.92357
	65.63	12097.1	12119	12077	-8.87652
	65.83	12098.5	12121	12079	-8.87718
	66.03	12099.9	12122	12080
	66.23	12101.4	12124	12081	-8.40124
	66.43	12102.9	12126	12082	-8.30903
	66.63	12104.3	12128	12083	-8.42348
	66.83	12105.8	12129	12085	-8.70207
	67.03	12107.3	12130	12087
	67.23	12108.8	12132	12088	-8.80213
	67.43	12110.3	12133	12090	-8.5591
	67.63	12111.8	12134	12092	-8.53854
	67.83	12113.4	12137	12093	-8.61209
	68.03	12115	12139	12094	-8.58129
	68.23	12116.6	12141	12095	-9.06423
	68.43	12117.9	12142	12096	-8.74848
	68.63	12119.1	12143	12097	-9.00208
	68.83	12120.3	12144	12098	-9.22429
	69.03	12121.6	12145	12099
	69.23	12123.5	12148	12101
	69.43	12125.4	12150	12103	-8.51713
	69.63	12127.3	12152	12105	-8.34149
	69.83	12129.3	12154	12106	-8.39031
	70.03	12131.1	12156	12108	-8.2661
	70.23	12132.7	12158	12110	-8.39676
	70.43	12134.3	12160	12111	-8.43729
	70.63	12135.9	12162	12113	-8.78524
	70.83	12137.5	12164	12115
	71.03	12139.2	12166	12116	-8.99648
	71.23	12141.3	12169	12118	-8.91575
	71.43	12143.3	12171	12119	-8.95846
	71.63	12145.4	12173	12121	-9.09935
	71.83	12147.4	12175	12123	-9.03909
	72.03	12149.5	12177	12124	-9.11361
	72.23	12151.5	12180	12126	-8.99575
	72.43	12153.6	12182	12128	-8.75085
	72.63	12155.6	12184	12130	-8.84927
	72.83	12157.7	12186	12132	-8.80376
	73.03	12159.7	12188	12134	-8.50669
	73.23	12161.7	12191	12136	-8.45246
	73.43	12163.6	12193	12137	-8.2326
	73.63	12165.6	12195	12139
	73.83	12167.5	12197	12141
	74.03	12169.5	12199	12142	-8.15852
	74.23	12171.5	12201	12144	-8.60878
	74.43	12173.4	12204	12145	-8.59202
	74.63	12175.4	12206	12147
	74.83	12177.4	12208	12149	-8.66331
	75.03	12179.3	12210	12151	-8.74939
	75.23	12181.3	12212	12152	-8.82362
	75.43	12183.3	12215	12154	-8.46214
	75.63	12185.2	12217	12156	-8.24793
	75.83	12187.2	12219	12158	-7.81715
	76.03	12189.2	12221	12160	-8.10546
	76.23	12191.1	12223	12162	-7.99103
	76.43	12193.1	12224	12164	-8.3796
	76.63	12195.1	12226	12166	-8.69721
	76.83	12197.1	12228	12168	-8.569
	77.03	12199.1	12230	12170	-8.56686
	77.23	12201	12232	12172	-8.29727
	77.43	12203	12233	12175	-8.17059
	77.63	12204.9	12235	12177	-8.52909
	77.83	12206.8	12237	12179	-9.09938
	78.03	12208.8	12238	12182
	78.23	12210.7	12240	12184	-8.78863
	78.43	12212.6	12241	12186	-8.5993
	78.63	12214.5	12243	12188	-8.69795
	78.83	12216.4	12245	12190	-8.64635
	79.03	12218.2	12247	12192	-8.83065
	79.23	12220.1	12249	12194	-8.93285
	79.43	12221.8	12251	12195	-8.92874
	79.63	12223.5	12253	12197	-9.35843
	79.83	12225.2	12254	12199	-9.07171
	80.03	12227.1	12256	12201	-9.17137
	80.23	12230	12259	12204	-8.82234
	80.43	12232.9	12261	12208	-8.61053
	80.63	12235.6	12264	12210	-8.52162
	80.83	12238.3	12268	12212	-8.51442
	81.03	12240.9	12272	12213	-8.74419
	81.23	12243.5	12275	12215	-8.82682
	81.43	12246.2	12279	12216	-8.92388
	81.63	12248.8	12282	12218	-9.05704
	81.83	12251.5	12285	12221
	82.03	12254.1	12287	12223
	82.23	12256.7	12290	12225
	82.43	12259.4	12293	12227	-8.51783
	82.63	12262	12296	12230	-8.62723
	82.83	12264.6	12298	12233	-8.66346
	83.03	12267.2	12301	12235	-8.52055
	83.23	12269.9	12303	12238	-8.51312
	83.43	12272.5	12306	12241	-8.70072
	83.63	12275.1	12308	12244	-9.01924
	83.83	12277.7	12310	12248	-9.10398
	84.03	12280.3	12312	12251
	84.23	12283	12314	12254	-8.99961
	84.43	12285.6	12316	12258	-9.01305
	84.63	12288.2	12319	12261	-8.74627
	84.83	12290.8	12321	12263	-8.81434
	85.03	12293.4	12323	12265	-8.8058
	85.23	12295.9	12326	12268	-8.99617
	85.43	12298.5	12328	12271
	85.63	12301.1	12330	12275	-9.05073
	85.83	12303.6	12331	12279	-9.09804
	86.03	12306.2	12333	12282	-8.83256
	86.23	12308.8	12336	12285	-8.81889
	86.43	12311.3	12339	12287	-9.00912
	86.63	12313.9	12342	12289	-9.53796
	86.83	12316.5	12345	12291	-9.569
	87.03	12319.1	12348	12293	-9.48484
	87.23	12321.6	12350	12297	-9.11151
	87.43	12324.2	12352	12300	-9.03179
	87.63	12326.8	12354	12303	-8.97389
	87.83	12329.3	12356	12306	-8.78405
	88.03	12331.8	12358	12309	-8.87545
	88.23	12334	12361	12311	-9.07536
	88.43	12336.1	12364	12312	-9.20676
	88.63	12338.3	12367	12314	-9.02307
	88.83	12340.5	12370	12316	-8.94601
	89.03	12342.6	12372	12317	-8.89674
	89.23	12344.7	12375	12319	-9.14875
	89.43	12346.9	12377	12320	-9.37905
	89.63	12349	12380	12322	-9.28355
	89.83	12351.1	12382	12324	-9.68178
	90.03	12353.2	12384	12325	-9.31453
	90.23	12355.4	12387	12328	-9.27172
	90.43	12357.5	12389	12330	-8.99133
	90.63	12359.6	12391	12332	-8.97528
	90.83	12361.8	12393	12334	-8.89858
	91.03	12363.9	12395	12336	-8.97922
	91.23	12365.9	12397	12339	-8.65201
	91.43	12367.9	12398	12341	-8.30991
	91.63	12369.9	12400	12344	-8.14028
	91.83	12371.9	12402	12346	-8.47412
	92.03	12373.9	12403	12348	-8.70086
	92.23	12376	12406	12350	-8.85849
	92.43	12378.1	12408	12351	-8.83643
	92.63	12380.2	12411	12353	-8.95624
	92.83	12382.3	12413	12355	-9.05637
	93.03	12384.3	12415	12357	-8.97822
	93.23	12386.3	12417	12359	-8.97047
	93.43	12388.3	12419	12361	-9.02107
	93.63	12390.2	12421	12363	-9.03305
	93.83	12392.2	12423	12365	-8.99307
	94.03	12394.2	12424	12367	-8.91019
	94.23	12396.2	12426	12369	-8.79793
	94.43	12398.2	12427	12372	-9.1034
	94.63	12400.1	12429	12374	-9.25431
	94.83	12402	12430	12377	-9.13988
	95.03	12403.9	12431	12379	-9.05699
	95.23	12405.8	12432	12382	-8.91375
	95.43	12407.7	12433	12384	-8.82308
	95.63	12409.7	12435	12386	-8.86848
	95.83	12411.6	12438	12387	-8.7576
	96.03	12413.6	12441	12388	-8.93415
	96.23	12415.5	12444	12390	-9.11468
	96.43	12417.5	12446	12391	-9.00106
	96.63	12419.4	12449	12392	-8.75991
	96.83	12421.3	12452	12394	-8.73738
	97.03	12423.1	12453	12395	-8.49408
	97.23	12424.9	12454	12397	-8.40787
	97.43	12426.6	12456	12398	-8.61526
	97.63	12428.4	12457	12400	-8.64807
	97.83	12430.2	12459	12402	-8.91456
	98.03	12432.2	12461	12403	-9.21436
	98.23	12435.7	12466	12406	-8.97897
	98.43	12439.2	12471	12409	-8.68442
	98.63	12442.6	12476	12411	-8.6257
	98.83	12446	12480	12414	-8.89066
	99.03	12449.3	12484	12417	-9.07175
	99.23	12452.5	12487	12421	-9.10316
	99.43	12455.8	12491	12424	-8.52618
	99.63	12459	12494	12427	-8.40237
	99.83	12462.3	12497	12431	-8.17417
	100.03	12465.6	12500	12435	-8.07918
	100.23	12468.9	12503	12439	-8.14615
	100.43	12472.1	12504	12443	-8.27143
	100.63	12475.4	12506	12448	-8.44028
	100.83	12478.6	12508	12453	-8.63291
	101.03	12481.7	12509	12457	-8.69908
	101.23	12484.1	12512	12459	-8.53321
	101.43	12486.4	12515	12461	-8.85671
	101.63	12488.7	12518	12463	-9.2492
	101.83	12491	12521	12465	-9.24108
	102.03	12493.3	12523	12467	-8.88689
	102.23	12495.6	12525	12470	-8.29337
	102.43	12497.9	12527	12472	-8.24977
	102.63	12500.2	12529	12475	-8.3011
	102.83	12502.5	12532	12477	-8.42025
	103.03	12504.8	12534	12479	-8.9139
	103.23	12507.2	12536	12482	-9.13053
	103.43	12509.3	12537	12485	-9.07898
	103.63	12511.4	12538	12488
	103.83	12513.5	12539	12491	-9.10566
	104.03	12515.5	12540	12494	-9.0843
	104.23	12517.2	12542	12495	-8.846
	104.43	12518.8	12544	12497	-8.83915
	104.63	12520.4	12546	12498	-8.66106
	104.83	12522.1	12548	12499	-8.56509
	105.03	12523.7	12550	12501	-8.33672
	105.23	12525.3	12552	12502	-8.33945
	105.43	12526.9	12553	12504	-8.41262
	105.63	12528.4	12554	12506	-9.13075
	105.83	12530	12555	12508	-9.47385
	106.03	12531.5	12556	12509	-8.86573
	106.23	12533	12557	12511	-8.99576
	106.43	12534.6	12559	12513	-8.65997
	106.63	12536.2	12560	12515	-8.7165
	106.83	12537.9	12563	12517	-8.85505
	107.03	12539.6	12565	12518	-9.02705
	107.23	12541.3	12567	12520	-9.17982
	107.43	12543	12569	12521	-8.87873
	107.63	12544.7	12571	12523	-9.09894
	107.83	12546.4	12573	12524	-9.24638
	108.03	12548.2	12575	12525	-9.0823
	108.23	12549.9	12577	12527
	108.43	12551.6	12578	12528	-8.90067
	108.63	12553.4	12580	12530	-9.37905
	108.83	12555.1	12582	12532	-9.11602
	109.03	12556.7	12583	12534	-8.80181
	109.23	12558.4	12584	12535	-8.80021
	109.43	12560	12586	12537	-8.61538
	109.63	12561.9	12587	12539	-8.99061
	109.83	12563.9	12589	12541	-9.14031
	110.03	12565.8	12591	12543	-9.19871
	110.23	12567.8	12593	12545	-8.92065
	110.43	12569.8	12595	12547	-9.20967
	110.63	12571.6	12597	12549	-9.35112
	110.83	12573.2	12600	12550	-9.02156
	111.03	12574.9	12602	12551	-9.34957
	111.23	12576.6	12604	12552	-9.20914
	111.43	12578.2	12606	12553	-8.934
	111.63	12579.9	12609	12554	-8.39241
	111.83	12581.6	12611	12556	-8.31357
	112.03	12583.2	12612	12557	-8.30567
	112.23	12584.9	12614	12559	-8.24618
	112.43	12586.5	12616	12560	-8.49212
	112.63	12588.2	12618	12562	-8.40228
	112.83	12589.8	12620	12564	-8.32819
	113.03	12591.4	12621	12565	-8.53969
	113.23	12593.1	12623	12567	-9.03925
	113.43	12594.7	12625	12568	-9.05309
	113.63	12596.4	12627	12570	-8.76995
	113.83	12598	12628	12571	-8.8701
	114.03	12599.7	12630	12572	-8.8767
	114.23	12601.3	12632	12574	-8.76929
	114.43	12603	12633	12575	-8.94474
	114.63	12604.6	12635	12577	-8.68338
	114.83	12606.3	12637	12579	-8.88007
	115.03	12607.9	12638	12580
	115.23	12609.6	12640	12582	-9.01365
	115.43	12611.2	12641	12583
	115.63	12615.9	12647	12587	-9.1583
	115.83	12622.3	12655	12593	-8.87507
	116.03	12628.7	12663	12598	-8.70798
	116.23	12635.1	12671	12603	-8.70998
	116.43	12641.5	12679	12608	-8.72161
	116.63	12647	12686	12612	-8.64106
	116.83	12652.2	12692	12616	-8.40719
	117.03	12657.4	12699	12620	-8.66073
	117.23	12662.5	12705	12624	-8.74382
	117.43	12667.7	12711	12628	-8.90699
	117.63	12672.8	12717	12632	-8.70655
	117.83	12677.9	12723	12637	-8.55669
	118.03	12683	12726	12643	-8.60999
	118.23	12688.1	12730	12650	-8.52255
	118.43	12693.2	12734	12656
	118.63	12698.3	12738	12663	-9.34022
	118.83	12703.4	12742	12669	-8.5341
	119.03	12708.4	12746	12676	-8.54538
	119.23	12713.1	12751	12679	-9.38494
	119.43	12717.7	12757	12683	-9.12418
	119.63	12722.4	12762	12687	-8.94887
	119.83	12727.1	12768	12690	-8.65469
	120.03	12731.8	12773	12694	-8.88336
	120.23	12736.4	12778	12698	-8.66393
	120.43	12741	12782	12703	-8.84432
	120.63	12745.7	12785	12710	-8.61895
	120.83	12750.3	12788	12716	-8.54289
	121.03	12754.9	12791	12722	-8.93995
	121.23	12759.5	12794	12728	-8.76728
	121.43	12764.1	12797	12734	-8.81927
	121.63	12768.2	12801	12738	-8.81515
	121.83	12772	12805	12741	-8.65362
	122.03	12775.9	12810	12744	-8.58235
	122.23	12779.7	12814	12748
	122.43	12783.6	12818	12751	-8.5509
	122.63	12787.4	12822	12755	-8.43127
	122.83	12791.2	12824	12761	-8.75257
	123.03	12795	12827	12766	-8.70075
	123.23	12798.8	12829	12771	-8.97537
	123.43	12802.7	12832	12776
	123.63	12806	12835	12780	-8.70487
	123.83	12809	12838	12783
	124.03	12812.1	12841	12786	-8.64341
	124.23	12815.1	12845	12789	-8.43443
	124.43	12818.1	12847	12793	-8.12888
	124.63	12821.1	12849	12797	-8.33268
	124.83	12824.1	12851	12801	-8.26562
	125.03	12827	12853	12804	-8.38518
	125.23	12829	12855	12806
	125.43	12831.1	12857	12808	-8.26093
	125.63	12833.1	12859	12810
	125.83	12835.2	12861	12811	-8.11545
	126.03	12837.2	12863	12813	-8.20553
	126.23	12839.1	12865	12815	-8.10685
	126.43	12841	12866	12817	-7.97701
	126.63	12842.9	12867	12819	-8.07869
	126.83	12844.9	12869	12821	-8.02107
	127.03	12846.6	12870	12823	-8.14558
	127.23	12847.2	12871	12824	-8.46782
	127.43	12847.8	12871	12826	-8.39452
	127.63	12848.5	12872	12827	-8.35172
	127.83	12849.1	12872	12828
	128.03	12849.7	12872	12830	-8.0245
	128.23	12850.3	12873	12831	-8.26347
	128.43	12850.9	12873	12832	-8.16563
	128.63	12851.4	12874	12832	-8.17214
	128.83	12851.9	12874	12833	-8.39299
	129.03	12852.5	12874	12833	-8.35693
	129.23	12853	12875	12834	-8.70769
	129.43	12853.5	12875	12835	-8.68938
	129.63	12854.1	12875	12835	-8.74693
	129.83	12854.6	12876	12836	-8.67645
	130.03	12855.2	12876	12836	-8.65641
	130.23	12855.7	12877	12837
	130.43	12856.3	12877	12838	-8.60127
	130.63	12856.8	12878	12839	-8.611
	130.83	12857.3	12878	12840	-8.38308
	131.03	12857.9	12878	12841	-8.20348
	131.23	12858.4	12879	12841	-8.19985
	131.43	12858.9	12879	12842	-8.31545
	131.63	12859.4	12880	12842	-8.34708
	131.83	12859.9	12880	12842	-8.34447
	132.03	12860.4	12880	12843	-8.35496
	132.23	12860.9	12880	12845	-8.27642
	132.43	12861.4	12880	12846	-8.06595
	132.63	12862	12880	12846	-7.92791
	132.83	12862.5	12881	12847	-7.80785
	133.03	12863.1	12882	12847	-7.7506
	133.23	12863.6	12882	12848	-7.73947
	133.43	12864.2	12883	12848	-7.66229
	133.63	12864.8	12884	12849	-7.84918
	133.83	12865.3	12884	12849	-7.798
	134.03	12865.9	12884	12850	-7.68739
	134.23	12866.4	12885	12851	-7.54741
	134.43	12866.9	12885	12852	-7.43875
	134.63	12867.5	12885	12853	-7.28608
	134.83	12868	12886	12853	-7.62119
	135.03	12868.6	12886	12854	-7.65862
	135.23	12869.1	12887	12855	-7.90098
	135.43	12869.6	12887	12855	-7.87152
	135.63	12870.2	12888	12856	-7.95097
	135.83	12870.7	12888	12857	-8.09024
	136.03	12871.2	12888	12857	-8.00137
	136.23	12871.7	12889	12858	-7.92534
	136.43	12872.3	12889	12858	-7.55764
	136.63	12872.8	12890	12859	-7.17233
	136.83	12873.3	12890	12859	-7.46893
	137.03	12873.8	12891	12860	-7.49371
	137.23	12874.3	12891	12860	-7.37434
	137.43	12874.8	12892	12861	-7.38082
	137.63	12875.4	12893	12861	-7.56049
	137.83	12875.9	12894	12861	-7.8859
	138.03	12876.4	12895	12862	-7.88966
	138.23	12877	12896	12862	-7.76223
	138.43	12877.5	12897	12862	-7.94884
	138.63	12878	12897	12863	-8.14683
	138.83	12878.4	12897	12863	-7.97507
	139.03	12878.9	12898	12864	-7.80835
	139.23	12879.3	12898	12865	-7.79281
	139.43	12879.7	12898	12866	-7.91564
	139.63	12880.3	12899	12866	-8.04163
	139.83	12881	12899	12866	-8.1593
	140.03	12881.6	12900	12867	-8.29551
	140.23	12882.3	12901	12867	-8.44085
	140.43	12883	12902	12867	-8.38345
	140.63	12883.6	12902	12868	-8.39535
	140.83	12884.1	12903	12868	-8.39897
	141.03	12884.6	12903	12869	-8.39761
	141.23	12885.2	12903	12870	-8.34686
	141.43	12885.7	12904	12871	-8.43188
	141.63	12886.3	12905	12871	-8.30354
	141.83	12886.8	12905	12872	-7.99076
	142.03	12887.3	12906	12872	-7.8358
	142.23	12887.9	12907	12872	-7.69401
	142.43	12888.4	12908	12873	-7.96196
	142.63	12889	12908	12873	-7.9195
	142.83	12889.5	12909	12874	-8.11367
	143.03	12890	12910	12874	-8.38568
	143.23	12890.6	12910	12874	-8.27819
	143.43	12891.1	12911	12875	-8.20432
	143.63	12891.6	12912	12875
	143.83	12892.2	12912	12875	-8.07843
	144.03	12892.7	12913	12876	-8.38254
	144.23	12893.2	12914	12876	-8.38599
	144.43	12893.8	12914	12876	-8.44241
	144.63	12894.3	12915	12877	-8.32118
	144.83	12894.8	12915	12878	-8.43998
	145.03	12895.3	12915	12878	-8.29742
	145.23	12895.8	12916	12879	-8.09842
	145.43	12896.3	12917	12879	-7.84163
	145.63	12896.9	12918	12880	-7.7208
	145.83	12897.4	12918	12880	-7.77413
	146.03	12897.9	12919	12880	-7.89461
	146.23	12898.4	12919	12881	-7.85518
	146.43	12898.9	12920	12881	-7.99522
	146.63	12899.5	12921	12881	-7.92375
	146.83	12900	12921	12881	-7.89173
	147.03	12900.5	12922	12882	-8.09406
	147.23	12901.1	12923	12882	-7.68274
	147.43	12901.6	12924	12882	-7.63153
	147.63	12902.2	12924	12882	-7.6834
	147.83	12902.7	12925	12882	-7.78436
	148.03	12903.2	12926	12883	-8.11068
	148.23	12903.8	12926	12883	-7.98837
	148.43	12904.3	12927	12883	-8.03098
	148.63	12904.9	12928	12883	-8.11807
	148.83	12905.6	12929	12884	-8.23576
	149.03	12906.2	12930	12885	-8.24862
	149.23	12906.8	12931	12885	-8.32677
	149.43	12907.5	12931	12886	-8.2592
	149.63	12908.1	12932	12887	-8.5142
	149.83	12908.7	12933	12887	-8.31691
	150.03	12909.3	12934	12888	-8.2138
	150.23	12909.8	12935	12888	-8.21686
	150.43	12910.4	12936	12889	-8.06934
	150.63	12911	12937	12889
	150.83	12911.5	12937	12890	-7.78671
	151.03	12912.1	12938	12890	-7.63471
	151.23	12912.9	12940	12890	-8.04975
	151.43	12913.7	12941	12889
	151.63	12914.4	12942	12889	-8.51844
	151.83	12915.2	12943	12889	-8.39554
	152.03	12915.8	12944	12890	-8.43717
	152.23	12916.5	12946	12890	-8.44685
	152.43	12917.2	12947	12891	-8.54261
	152.63	12918.7	12948	12892	-8.403
	152.83	12920.7	12950	12894	-8.37689
	153.03	12922.6	12952	12896	-7.95167
	153.23	12924.6	12954	12898	-7.9409
	153.43	12926.6	12956	12900	-8.06838
	153.63	12928.6	12958	12903	-7.95453
	153.83	12930.6	12960	12905	-7.83935
	154.03	12932.5	12962	12907	-7.77837
	154.23	12934.5	12964	12909	-7.97883
	154.43	12936.5	12966	12911	-7.94484
	154.63	12938.5	12968	12913	-8.06602
	154.83	12940.5	12969	12915	-8.15448
	155.03	12942.4	12971	12917	-7.98049
	155.23	12944.4	12973	12919	-8.1055
	155.43	12946.4	12975	12921	-8.15135
	155.63	12948.4	12977	12923	-8.29056
	155.83	12950.4	12979	12925	-8.55131
	156.03	12952.3	12981	12927	-8.5802
	156.23	12954.3	12983	12929	-8.61038
	156.43	12956.3	12985	12931	-8.5294
	156.63	12958.3	12987	12933	-8.38239
	156.83	12960.3	12989	12935	-8.47369
	157.03	12962.2	12991	12937	-8.4335
	157.23	12964.2	12993	12939	-8.24592
	157.43	12966.2	12995	12941	-7.99781
	157.63	12968.2	12996	12943	-8.0265
	157.83	12970.2	12998	12945	-7.99806
	158.03	12972.1	13000	12947	-8.1055
	158.23	12974.1	13002	12949
	158.43	12976.1	13004	12951	-8.14611

## Sheet: BW-1, Kulishu Cave
BW-1	Distance to Top (mm)	Age (yr BP)	Age+ (2σ)	Age- (2σ)	δ18O
Kulishu Cave	66.45	11371.7	11406.7	11336.7	-8.804
China	66.5	11373.1	11408.1	11338.1	-8.779
(Oxcal)	66.55	11374.4	11409.4	11339.4	-8.323
	66.6	11375.8	11410.8	11340.8	-8.521
	66.65	11377.2	11412.2	11342.2	-8.663
	66.7	11378.6	11413.6	11343.6	-8.335
	66.75	11380	11415	11345	-8.369
	66.8	11381.4	11416.4	11346.4	-8.463
	66.85	11382.8	11417.8	11347.8	-8.581
	66.9	11384.2	11419.2	11349.2	-8.842
	66.95	11385.6	11420.6	11350.6	-8.955
	67	11386.9	11421.9	11351.9	-9.155
	67.05	11388.3	11423.3	11353.3	-9.053
	67.1	11389.7	11424.7	11354.7	-9.252
	67.15	11391.1	11426.1	11356.1	-9.223
	67.2	11392.5	11427.5	11357.5	-9.312
	67.25	11393.9	11428.9	11358.9	-9.402
	67.3	11395.3	11430.3	11360.3	-9.559
	67.35	11396.7	11431.7	11361.7	-9.833
	67.4	11398.1	11433.1	11363.1	-10.102
	67.45	11399.4	11434.4	11364.4	-10.287
	67.5	11400.8	11435.8	11365.8	-9.814
	67.55	11402.2	11437.2	11367.2	-9.482
	67.6	11403.6	11438.6	11368.6	-9.239
	67.65	11405	11440	11370	-9.033
	67.7	11406.4	11441.4	11371.4	-9.124
	67.75	11407.8	11442.8	11372.8	-9.287
	67.8	11409.2	11444.2	11374.2	-9.296
	67.85	11410.6	11445.6	11375.6	-9.422
	67.9	11411.9	11446.9	11376.9	-9.45
	67.95	11413.3	11448.3	11378.3	-9.411
	68	11414.7	11449.7	11379.7	-9.531
	68.05	11416.1	11451.1	11381.1	-9.381
	68.1	11417.5	11452.5	11382.5	-9.424
	68.15	11418.9	11453.9	11383.9	-8.813
	68.2	11420.3	11455.3	11385.3	-8.307
	68.25	11421.7	11456.7	11386.7	-7.979
	68.3	11423	11458	11388	-7.777
	68.35	11424.4	11459.4	11389.4	-7.91
	68.4	11425.8	11460.8	11390.8	-7.875
	68.45	11427.2	11462.2	11392.2	-7.846
	68.5	11428.6	11463.6	11393.6	-8.099
	68.55	11430	11465	11395	-8.319
	68.6	11431.4	11466.4	11396.4	-8.568
	68.65	11432.8	11467.8	11397.8	-8.724
	68.7	11434.2	11469.2	11399.2	-8.915
	68.75	11435.5	11470.5	11400.5	-8.926
	68.8	11436.9	11471.9	11401.9	-8.791
	68.85	11438.3	11473.3	11403.3	-8.798
	68.9	11439.7	11474.7	11404.7	-8.948
	68.95	11441.1	11476.1	11406.1	-8.895
	69	11442.5	11477.5	11407.5	-8.672
	69.05	11443.5	11478.6	11408.4	-8.692
	69.1	11444.5	11479.7	11409.3	-8.659
	69.15	11445.5	11480.8	11410.2	-8.69
	69.2	11446.5	11481.9	11411.1	-8.809
	69.25	11447.5	11483	11412	-8.766
	69.3	11448.5	11484.1	11412.9	-8.772
	69.35	11449.5	11485.2	11413.8	-8.731
	69.4	11450.5	11486.3	11414.7	-8.608
	69.45	11451.5	11487.4	11415.6	-8.78
	69.5	11452.5	11488.5	11416.5	-8.56
	69.55	11453.5	11489.6	11417.4	-8.828
	69.6	11454.5	11490.7	11418.3	-8.93
	69.65	11455.5	11491.7	11419.3	-9.046
	69.7	11456.5	11492.8	11420.2	-9.02
	69.75	11457.4	11493.8	11421	-9.231
	69.8	11458.3	11494.7	11421.9	-9.343
	69.85	11459.3	11495.8	11422.8	-9.325
	69.9	11460.2	11496.8	11423.6	-9.078
	69.95	11461.2	11497.8	11424.6	-9.029
	70	11462.1	11498.8	11425.4	-8.992
	70.05	11463.1	11499.9	11426.3	-8.931
	70.1	11464	11500.8	11427.2	-8.873
	70.15	11465	11501.9	11428.1	-8.905
	70.2	11465.9	11502.9	11428.9	-8.813
	70.25	11466.8	11503.8	11429.8	-8.769
	70.3	11467.8	11504.9	11430.7	-8.709
	70.35	11468.8	11505.9	11431.7	-8.609
	70.4	11469.7	11506.8	11432.6	-8.437
	70.45	11470.7	11507.8	11433.6	-8.388
	70.5	11471.6	11508.8	11434.4	-8.224
	70.55	11472.6	11509.8	11435.4	-8.229
	70.6	11473.5	11510.7	11436.3	-8.242
	70.65	11474.5	11511.7	11437.3	-8.256
	70.7	11475.5	11512.8	11438.2	-8.206
	70.75	11476.4	11513.7	11439.1	-8.124
	70.8	11477.4	11514.7	11440.1	-7.846
	70.85	11478.3	11515.6	11441	-7.771
	70.9	11479.3	11516.6	11442	-7.565
	70.95	11480.2	11517.5	11442.9	-7.758
	71	11481.2	11518.5	11443.9	-7.904
	71.05	11482.1	11519.4	11444.8	-8.132
	71.1	11483.1	11520.4	11445.8	-8.074
	71.15	11484	11521.3	11446.7	-8.127
	71.2	11485	11522.3	11447.7	-7.961
	71.25	11485.9	11523.2	11448.6	-7.886
	71.3	11486.9	11524.2	11449.6	-7.945
	71.35	11487.8	11525.1	11450.5	-8.071
	71.4	11488.7	11526	11451.4	-8.292
	71.45	11489.7	11527	11452.4	-8.48
	71.5	11490.6	11527.9	11453.3	-8.355
	71.55	11491.6	11528.8	11454.4	-8.348
	71.6	11492.5	11529.7	11455.3	-8.537
	71.65	11493.4	11530.5	11456.3	-8.761
	71.7	11494.4	11531.5	11457.3	-8.771
	71.75	11495.3	11532.3	11458.3	-8.32
	71.8	11496.2	11533.2	11459.2	-8.079
	71.85	11497.2	11534.1	11460.3	-7.53
	71.9	11498.1	11535	11461.2	-7.4
	71.95	11499	11535.8	11462.2	-7.436
	72	11500	11536.8	11463.2	-7.569
	72.05	11500.9	11537.6	11464.2	-7.511
	72.1	11501.9	11538.6	11465.2
	72.15	11502.8	11539.4	11466.2	-7.484
	72.2	11503.8	11540.3	11467.3	-8.662
	72.25	11504.7	11541.1	11468.3	-8.677
	72.3	11505.7	11542	11469.4	-8.997
	72.35	11506.7	11542.9	11470.5
	72.4	11507.6	11543.7	11471.5	-8.551
	72.45	11508.6	11544.6	11472.6	-8.233
	72.5	11509.6	11545.5	11473.7	-8.702
	72.55	11510.5	11546.3	11474.7	-8.282
	72.6	11511.5	11547.2	11475.8	-7.994
	72.65	11512.5	11548.1	11476.9	-7.999
	72.7	11513.4	11548.9	11477.9	-7.879
	72.75	11514.4	11549.8	11479	-7.763
	72.8	11515.4	11550.7	11480.1	-7.819
	72.85	11516.3	11551.4	11481.2	-7.904
	72.9	11517.3	11552.3	11482.3	-7.835
	72.95	11518.3	11553.1	11483.5	-7.949
	73	11519.2	11553.9	11484.5	-7.865
	73.05	11520.2	11554.7	11485.7	-7.922
	73.1	11521.2	11555.6	11486.8	-7.977
	73.15	11522.1	11556.3	11487.9	-7.924
	73.2	11523.1	11557.2	11489	-7.72
	73.25	11524.1	11558	11490.2	-7.803
	73.3	11525	11558.8	11491.2	-7.574
	73.35	11526	11559.6	11492.4	-7.324
	73.4	11527	11560.5	11493.5	-7.4
	73.45	11527.9	11561.2	11494.6	-7.12
	73.5	11528.8	11561.9	11495.7	-7.349
	73.55	11529.7	11562.6	11496.8	-7.331
	73.6	11530.6	11563.3	11497.9	-7.621
	73.65	11531.5	11564.1	11498.9	-7.578
	73.7	11532.4	11564.8	11500	-7.459
	73.75	11533.3	11565.5	11501.1	-7.172
	73.8	11534.2	11566.2	11502.2	-7.015
	73.85	11535.1	11567	11503.2	-6.969
	73.9	11536	11567.7	11504.3	-7.421
	73.95	11536.9	11568.4	11505.4	-7.657
	74	11537.8	11569.1	11506.5	-7.819
	74.05	11539.9	11571.4	11508.4	-7.753
	74.1	11541.9	11573.5	11510.3	-7.664
	74.15	11544	11575.8	11512.2	-7.426
	74.2	11546	11577.9	11514.1	-7.303
	74.25	11548.1	11580.2	11516	-7.204
	74.3	11550.1	11582.4	11517.8	-7.267
	74.35	11552.2	11584.6	11519.8	-7.4
	74.4	11554.2	11586.8	11521.6	-7.512
	74.45	11556.3	11589	11523.6	-7.469
	74.5	11558.3	11591.2	11525.4	-7.443
	74.55	11560.4	11593.4	11527.4	-7.419
	74.6	11562.4	11595.6	11529.2	-7.482
	74.65	11564.5	11597.8	11531.2	-7.589
	74.7	11566.5	11600	11533	-7.573
	74.75	11568.6	11602.2	11535	-7.607
	74.8	11570.6	11604.4	11536.8	-7.544
	74.85	11572.6	11605.8	11539.4	-7.562
	74.9	11574.5	11607.1	11541.9	-7.659
	74.95	11576.4	11608.5	11544.3	-7.913
	75	11578.3	11609.8	11546.8	-8.051
	75.05	11580.3	11611.2	11549.4	-8.306
	75.1	11582.2	11612.5	11551.9	-8.524
	75.15	11584.1	11613.9	11554.3	-8.627
	75.2	11586	11615.2	11556.8
	75.25	11588	11616.6	11559.4	-8.97
	75.3	11589.9	11617.9	11561.9	-8.72
	75.35	11591.8	11619.3	11564.3	-8.591
	75.4	11593.7	11620.6	11566.8	-8.297
	75.45	11595.7	11622	11569.4	-8.3
	75.5	11597.6	11623.3	11571.9	-8.375
	75.55	11599.5	11624.6	11574.4	-8.441
	75.6	11601.4	11626	11576.8	-8.398
	75.65	11603.5	11628.5	11578.5	-8.517
	75.7	11605.6	11631.1	11580.1	-8.552
	75.75	11607.7	11633.7	11581.7	-8.803
	75.8	11609.8	11636.2	11583.4	-8.984
	75.85	11611.9	11638.8	11585	-8.964
	75.9	11614	11641.4	11586.6	-8.679
	75.95	11616.1	11643.9	11588.3	-8.719
	76	11618.1	11646.4	11589.8	-8.818
	76.05	11620.2	11648.9	11591.5	-8.531
	76.1	11622.3	11651.5	11593.1	-8.17
	76.15	11624.4	11654.1	11594.7	-8.004
	76.2	11626.5	11656.6	11596.4	-7.865
	76.25	11628.6	11659.2	11598	-7.985
	76.3	11630.7	11661.8	11599.6	-8.113
	76.35	11632.8	11664.3	11601.3	-7.859
	76.4	11634.9	11666.9	11602.9	-7.9
	76.45	11637	11669.5	11604.5	-7.751
	76.5	11639	11671.9	11606.1	-7.825
	76.55	11640.9	11673.4	11608.4	-7.735
	76.6	11642.9	11675	11610.8	-7.687
	76.65	11644.8	11676.5	11613.1	-7.638
	76.7	11646.7	11678	11615.4	-7.857
	76.75	11648.6	11679.5	11617.7	-7.762
	76.8	11650.5	11681	11620	-7.87
	76.85	11652.4	11682.5	11622.3	-7.727
	76.9	11654.3	11684	11624.6	-7.754
	76.95	11656.2	11685.4	11627	-7.729
	77	11658.1	11686.9	11629.3	-7.769
	77.05	11660	11688.4	11631.6	-7.756
	77.1	11661.9	11689.9	11633.9	-7.617
	77.15	11663.8	11691.4	11636.2	-7.462
	77.2	11665.7	11692.9	11638.5	-7.286
	77.25	11667.6	11694.4	11640.8	-7.161
	77.3	11669.6	11696	11643.2	-6.959
	77.35	11671.5	11697.5	11645.5	-6.8
	77.4	11673.4	11699	11647.8	-6.592
	77.45	11675.4	11701.8	11649	-6.618
	77.5	11677.4	11704.6	11650.2	-6.789
	77.55	11679.4	11707.4	11651.4	-7.197
	77.6	11681.4	11710.2	11652.6	-7.455
	77.65	11683.4	11713	11653.8	-7.817
	77.7	11685.4	11715.8	11655	-7.966
	77.75	11687.5	11718.7	11656.3	-8.041
	77.8	11689.5	11721.5	11657.5	-7.867
	77.85	11691.5	11724.3	11658.7	-7.724
	77.9	11693.5	11727.1	11659.9	-7.536
	77.95	11695.5	11729.9	11661.1	-7.434
	78	11697.5	11732.7	11662.3	-7.58
	78.05	11699.5	11735.5	11663.5	-7.487
	78.1	11701.5	11738.3	11664.7	-7.633
	78.15	11703.5	11741.1	11665.9	-7.725
	78.2	11705.6	11744	11667.2	-7.778
	78.25	11707.6	11746.8	11668.4	-7.765
	78.3	11709.6	11749.7	11669.5	-7.81
	78.35	11711.5	11751.8	11671.2	-7.76
	78.4	11713.4	11753.9	11672.9	-7.894
	78.45	11715.3	11756	11674.6	-7.695
	78.5	11717.2	11758.2	11676.2	-7.72
	78.55	11719.2	11760.4	11678	-7.69
	78.6	11721.1	11762.5	11679.7	-7.702
	78.65	11723	11764.7	11681.3	-7.582
	78.7	11724.9	11766.8	11683	-7.469
	78.75	11726.8	11768.9	11684.7	-7.226
	78.8	11728.7	11771.1	11686.3	-7.407
	78.85	11730.7	11773.3	11688.1	-7.482
	78.9	11732.6	11775.4	11689.8	-7.798
	78.95	11734.5	11777.6	11691.4	-7.481
	79	11736.4	11779.7	11693.1	-7.007
	79.1	11740.2	11784	11696.4	-7.454
	79.2	11744.1	11788.3	11699.9	-7.695
	79.3	11747.9	11791.7	11704.1	-7.872
	79.4	11751.7	11795	11708.4	-7.998
	79.5	11755.5	11798.4	11712.6	-8.227
	79.6	11759.3	11801.7	11716.9	-8.391
	79.7	11763.1	11805.1	11721.1	-7.991
	79.8	11766.9	11808.4	11725.4	-7.666
	79.9	11770.7	11811.8	11729.6	-7.634
	80	11774.5	11815.1	11733.9	-7.809
	80.1	11778.4	11818.6	11738.2	-7.545
	80.2	11782.1	11820.7	11743.5	-7.449
	80.3	11785.8	11822.7	11748.9	-7.319
	80.4	11789.5	11824.8	11754.2	-7.4
	80.5	11793.2	11826.8	11759.6	-7.523
	80.6	11796.9	11828.9	11764.9	-7.586
	80.7	11800.6	11831	11770.2	-7.46
	80.8	11804.3	11833	11775.6	-7.418
	80.9	11808	11835.1	11780.9	-7.32
	81	11811.7	11837.2	11786.2	-7.494
	81.1	11815.1	11841.7	11788.5	-7.495
	81.2	11818.4	11846.1	11790.7	-7.696
	81.3	11821.8	11850.6	11793	-7.646
	81.4	11825.2	11855.1	11795.3	-7.55
	81.5	11828.6	11859.6	11797.6	-7.479
	81.6	11831.9	11864	11799.8	-7.831
	81.7	11835.3	11868.5	11802.1	-8.2
	81.8	11838.6	11872.6	11804.6	-8.088
	81.9	11841.8	11876.1	11807.5	-7.492
	82	11845	11879.7	11810.3	-7.157
	82.1	11848.2	11883.2	11813.2	-7.32
	82.2	11851.4	11886.8	11816	-7.954
	82.3	11854.6	11890.3	11818.9	-8.531
	82.4	11857.8	11893.9	11821.7	-8.864
	82.5	11861	11897.5	11824.5	-8.977
	82.6	11864.2	11900.4	11828	-8.725
	82.7	11867.4	11903.3	11831.5	-8.45
	82.8	11870.6	11906.2	11835	-8.094
	82.9	11873.8	11909.2	11838.4	-8.01
	83	11877	11912.1	11841.9	-7.965
	83.1	11880.2	11915	11845.4	-8.07
	83.2	11883.4	11917.9	11848.9	-8.221
	83.3	11886.6	11920.5	11852.7	-8.41
	83.4	11889.7	11922.7	11856.7	-8.509
	83.5	11892.9	11925	11860.8	-8.376
	83.6	11896.1	11927.2	11865	-8.481
	83.7	11899.3	11929.5	11869.1	-8.678
	83.8	11902.4	11931.7	11873.1	-8.785
	83.9	11905.6	11933.9	11877.3	-8.876
	84	11908.8	11936.2	11881.4	-9.329
	84.1	11911.7	11938.5	11884.9	-9.044
	84.2	11914.7	11940.8	11888.6	-8.915
	84.3	11917.7	11943.2	11892.2	-8.565
	84.4	11920.7	11945.5	11895.9	-8.463
	84.5	11923.6	11947.8	11899.4	-8.703
	84.6	11926.6	11950.2	11903	-8.505
	84.7	11929.6	11952.5	11906.7	-8.228
	84.8	11932.5	11954.8	11910.2	-8.24
	84.9	11935.5	11957.1	11913.9	-8.674
	85	11938.5	11959.5	11917.5	-8.046
	85.1	11940.3	11961.4	11919.2	-8.232
	85.2	11942.1	11963.3	11920.9	-8.235
	85.3	11943.9	11965.2	11922.6	-8.206
	85.4	11945.8	11967.2	11924.4	-8.232
	85.5	11947.6	11969.1	11926.1	-7.972
	85.6	11949.4	11971	11927.8	-8.003
	85.7	11951.2	11972.9	11929.5	-8.074
	85.8	11953.1	11974.9	11931.3	-8.168
	85.9	11954.9	11976.8	11933	-8.246
	86	11956.7	11978.7	11934.7	-8.299
	86.1	11958.3	11980.1	11936.5	-8.176
	86.2	11959.8	11981.5	11938.1	-8.203
	86.3	11961.4	11982.9	11939.9	-8.139
	86.4	11962.9	11984.3	11941.5	-8.012
	86.5	11964.5	11985.7	11943.3	-7.906
	86.6	11966.1	11987.2	11945	-7.837
	86.7	11967.6	11988.5	11946.7	-7.796
	86.8	11969.2	11989.9	11948.5	-7.589
	86.9	11970.7	11991.3	11950.1	-7.553
	87	11972.3	11992.7	11951.9	-7.637
	87.1	11974.3	11994.9	11953.7	-7.822
	87.2	11976.3	11997	11955.6	-7.785
	87.3	11978.4	11999.2	11957.6	-7.707
	87.4	11980.4	12001.3	11959.5	-7.699
	87.5	11982.4	12003.5	11961.3	-7.718
	87.6	11984.4	12005.6	11963.2	-7.691
	87.7	11986.4	12007.7	11965.1	-7.494
	87.8	11988.5	12010	11967	-7.427
	87.9	11990.5	12012.1	11968.9	-7.432
	88	11992.5	12014.2	11970.8	-7.357
	88.1	11994.3	12015.7	11972.9	-7.591
	88.2	11996.1	12017.2	11975	-7.512
	88.3	11998	12018.7	11977.3	-7.613
	88.4	11999.8	12020.2	11979.4	-7.434
	88.5	12001.6	12021.7	11981.5	-7.443
	88.6	12003.4	12023.1	11983.7	-7.472
	88.7	12005.2	12024.6	11985.8	-7.423
	88.8	12007.1	12026.2	11988	-7.594
	88.9	12008.9	12027.7	11990.1	-7.843
	89	12010.7	12029.1	11992.3	-7.795
	89.1	12012	12030.5	11993.5	-7.702
	89.2	12013.3	12031.8	11994.8	-7.67
	89.3	12014.6	12033.1	11996.1	-7.713
	89.4	12015.9	12034.4	11997.4	-7.846
	89.5	12017.2	12035.7	11998.7	-7.951
	89.6	12018.5	12037.1	11999.9	-7.829
	89.7	12019.8	12038.4	12001.2	-7.731
	89.8	12020.9	12039.5	12002.3	-7.934
	89.9	12021.9	12040.4	12003.4	-7.828
	90	12022.9	12041.3	12004.5	-7.771
	90.1	12023.9	12042.3	12005.5	-7.275
	90.2	12025	12043.3	12006.7	-7.274
	90.3	12026	12044.2	12007.8	-7.325
	90.4	12027	12045.1	12008.9	-7.369
	90.5	12028	12046.1	12009.9	-7.377
	90.6	12029.3	12047.6	12011	-7.299
	90.7	12030.6	12049.2	12012	-7.545
	90.8	12031.9	12050.8	12013	-7.603
	90.9	12033.2	12052.3	12014.1	-7.314
	91	12034.5	12053.9	12015.1	-7.096
	91.1	12035.9	12055.5	12016.3	-7.528
	91.2	12037.1	12057	12017.2	-7.614
	91.3	12038.3	12058.4	12018.2	-7.487
	91.4	12039.5	12059.8	12019.2	-7.443
	91.5	12040.6	12061.1	12020.1	-7.572
	91.6	12041.8	12062.5	12021.1	-7.429
	91.7	12043	12063.9	12022.1	-7.598
	91.8	12044.1	12065.1	12023.1	-7.595
	91.9	12045.3	12066.5	12024.1	-7.516
	92	12046.5	12067.9	12025.1	-7.417
	92.1	12047.6	12069.1	12026.1	-7.837
	92.2	12048.8	12070.4	12027.2	-7.535
	92.3	12049.9	12071.7	12028.1	-7.66
	92.4	12051.1	12073	12029.2	-7.704
	92.5	12052.3	12074.3	12030.3	-7.879
	92.6	12053.4	12075.5	12031.3	-7.895
	92.7	12054.6	12076.8	12032.4	-7.793
	92.8	12055.7	12078	12033.4	-7.817
	92.9	12056.8	12079.2	12034.4	-7.835
	93	12058	12080.5	12035.5	-7.911
	93.1	12059.1	12081.7	12036.5	-7.773
	93.2	12060.2	12082.9	12037.5	-7.539
	93.3	12061.4	12084.1	12038.7	-7.502
	93.4	12062.5	12085.2	12039.8	-7.737
	93.5	12063.7	12086.4	12041	-7.918
	93.6	12064.8	12087.5	12042.1	-8.364
	93.7	12066	12088.8	12043.2	-8.197
	93.8	12067.1	12089.9	12044.3	-8.134
	93.9	12068.3	12091.1	12045.5	-8.141
	94	12069.4	12092.2	12046.6	-8.345
	94.1	12070.6	12093.3	12047.9	-7.955
	94.2	12071.7	12094.4	12049	-7.775
	94.3	12072.9	12095.6	12050.2	-7.641
	94.4	12074	12096.7	12051.3	-7.82
	94.5	12075.2	12097.8	12052.6	-7.759
	94.6	12076.3	12098.9	12053.7	-7.886
	94.7	12077.5	12100	12055	-7.962
	94.8	12078.6	12101	12056.2	-8.259
	94.9	12079.7	12102	12057.4	-8.011
	95	12080.9	12103.2	12058.6	-8.036
	95.1	12082	12104.2	12059.8	-8.145
	95.2	12083.1	12105.2	12061	-8.27
	95.3	12084.3	12106.3	12062.3	-8.393
	95.4	12085.2	12107.1	12063.3	-8.532
	95.5	12086.2	12107.9	12064.5	-8.658
	95.6	12087.2	12108.8	12065.6	-8.726
	95.7	12088.1	12109.6	12066.6	-8.86
	95.8	12089.1	12110.5	12067.7	-8.726
	95.9	12090	12111.3	12068.7	-8.741
	96	12091	12112.1	12069.9	-8.677
	96.1	12093.2	12114.7	12071.7	-8.998
	96.2	12095.5	12117.4	12073.6	-9.125
	96.3	12097.7	12119.9	12075.5	-9.252
	96.4	12099.9	12122.5	12077.3	-8.887
	96.5	12102.1	12125	12079.2	-8.58
	96.6	12104.4	12127.7	12081.1	-8.323
	96.7	12106.6	12130.2	12083	-8.245
	96.8	12108.8	12132.8	12084.8	-8.321
	96.9	12111.1	12135.5	12086.7	-8.585
	97	12113.3	12138	12088.6	-8.56
	97.1	12115.3	12139.9	12090.7	-8.479
	97.2	12117.2	12141.8	12092.6	-8.333
	97.3	12119.2	12143.7	12094.7	-8.449
	97.4	12121.1	12145.5	12096.7	-8.565
	97.5	12123.1	12147.5	12098.7	-8.82
	97.6	12125.1	12149.4	12100.8	-8.53
	97.7	12127	12151.2	12102.8	-8.409
	97.8	12129	12153.2	12104.8	-8.435
	97.9	12130.9	12155	12106.8	-8.405
	98	12132.9	12156.9	12108.9	-8.197
	98.1	12136.4	12161	12111.8	-7.762
	98.2	12139.8	12165	12114.6	-7.74
	98.3	12143.3	12169.1	12117.5	-8.283
	98.4	12146.7	12173.1	12120.3	-8.541
	98.5	12150.2	12177.2	12123.2	-8.224
	98.6	12153.7	12181.3	12126.1	-7.883
	98.7	12157.1	12185.3	12128.9	-7.651
	98.8	12160.6	12189.4	12131.8	-7.291
	98.9	12164	12193.4	12134.6	-7.148
	99	12167.5	12197.4	12137.6	-7.082
	99.1	12170.6	12199.8	12141.4	-7.329
	99.2	12173.7	12202.2	12145.2	-7.279
	99.3	12176.8	12204.6	12149	-7.442
	99.4	12179.9	12207	12152.8	-7.479
	99.5	12183	12209.4	12156.6	-7.534
	99.6	12186	12211.7	12160.3	-7.602
	99.7	12189.1	12214.1	12164.1	-7.956
	99.8	12192.2	12216.5	12167.9	-7.911
	99.9	12195.3	12218.9	12171.7	-7.822
	100	12198.4	12221.3	12175.5	-7.814
	100.1	12200.1	12223.4	12176.8	-7.567
	100.2	12201.9	12225.6	12178.2	-7.427
	100.3	12203.6	12227.7	12179.5	-7.764
	100.4	12205.4	12229.8	12181	-7.991
	100.5	12207.1	12231.9	12182.3	-8.06
	100.6	12208.9	12234.1	12183.7	-7.693
	100.7	12210.6	12236.2	12185	-7.387
	100.8	12212.4	12238.4	12186.4	-7.509
	100.9	12214.1	12240.5	12187.7	-7.437
	101	12215.8	12242.5	12189.1	-7.617
	101.1	12217.4	12244.4	12190.4	-7.675
	101.2	12218.9	12246.1	12191.7	-7.42
	101.3	12220.5	12248	12193	-7.026
	101.4	12222.1	12249.8	12194.4	-7.126
	101.5	12223.7	12251.7	12195.7	-7.255
	101.6	12225.3	12253.6	12197	-7.515
	101.7	12226.8	12255.3	12198.3	-7.45
	101.8	12228.4	12257.2	12199.6	-7.077
	101.9	12230	12259	12201	-7.421
	102	12231.6	12260.7	12202.5	-7.347
	102.1	12233.2	12262.4	12204	-7.394
	102.2	12234.7	12264.1	12205.3	-7.43
	102.3	12236.3	12265.8	12206.8	-7.74
	102.4	12237.9	12267.5	12208.3	-7.307
	102.5	12239.5	12269.2	12209.8	-7.761
	102.6	12241	12270.9	12211.1	-7.632
	102.7	12242.6	12272.6	12212.6	-7.506
	102.8	12244.2	12274.3	12214.1	-7.505
	102.9	12245.8	12275.9	12215.7	-7.531
	103	12247.4	12277.5	12217.3	-7.407
	103.1	12248.9	12279.1	12218.7	-7.768
	103.2	12250.5	12280.7	12220.3	-7.731
	103.3	12252.1	12282.3	12221.9	-7.814
	103.4	12253.7	12283.9	12223.5	-7.733
	103.5	12255.3	12285.5	12225.1	-7.629
	103.6	12256.8	12287.1	12226.5	-7.683
	103.7	12258.4	12288.7	12228.1	-7.607
	103.8	12260	12290.2	12229.8	-7.962
	103.9	12261.6	12291.7	12231.5	-8.037
	104	12263.2	12293.2	12233.2	-7.909
	104.1	12264.8	12294.7	12234.9	-7.954
	104.2	12266.3	12296.1	12236.5	-8.021
	104.3	12267.9	12297.6	12238.2	-8.422
	104.4	12269.5	12299.1	12239.9	-8.076
	104.5	12271.1	12300.6	12241.6	-8.029
	104.6	12272.7	12302.1	12243.3	-8.137
	104.7	12274.3	12303.6	12245	-8.243
	104.8	12275.9	12305	12246.8	-8.246
	104.9	12277.4	12306.3	12248.5	-8.568
	105	12279	12307.7	12250.3	-8.378
	105.1	12280.6	12309.1	12252.1	-8.373
	105.2	12282.2	12310.5	12253.9	-8.188
	105.3	12283.8	12311.9	12255.7	-8.303
	105.4	12285.3	12313.1	12257.5	-8.54
	105.5	12286.9	12314.5	12259.3	-8.617
	105.6	12288.5	12315.9	12261.1	-8.282
	105.7	12290.1	12317.2	12263	-8.466
	105.8	12291.7	12318.4	12265	-8.594
	105.9	12293.3	12319.6	12267	-8.07
	106	12294.9	12320.8	12269	-7.976
	106.1	12296.5	12322.1	12270.9	-7.834
	106.2	12298.1	12323.3	12272.9	-7.928
	106.3	12299.7	12324.5	12274.9	-7.834
	106.4	12301.3	12325.7	12276.9	-7.945
	106.5	12302.9	12326.9	12278.9	-8.157
	106.6	12304.4	12328	12280.8	-7.965
	106.7	12305.9	12328.9	12282.9	-8.101
	106.8	12307.3	12329.7	12284.9	-8.039
	106.9	12308.7	12330.5	12286.9	-7.788
	107	12310.1	12331.3	12288.9	-7.921
	107.1	12311.6	12332.2	12291	-8.101
	107.2	12313	12333	12293	-7.752
	107.3	12314.4	12333.8	12295	-7.508
	107.4	12315.9	12334.7	12297.1	-7.775
	107.5	12317.3	12335.6	12299	-7.847
	107.6	12318.8	12337	12300.6	-7.975
	107.7	12320.3	12338.5	12302.1	-7.98
	107.8	12321.9	12340.1	12303.7	-8.03
	107.9	12323.4	12341.6	12305.2	-8.122
	108	12324.9	12343	12306.8	-8.101
	108.1	12326.4	12344.5	12308.3	-8.1
	108.2	12327.9	12346	12309.8	-8.225
	108.3	12329.3	12347.3	12311.3	-8.213
	108.4	12330.5	12348.4	12312.6	-7.992
	108.5	12331.7	12349.5	12313.9	-8.058
	108.6	12332.9	12350.6	12315.2	-8.048
	108.7	12334.1	12351.6	12316.6	-8.254
	108.8	12335.3	12352.7	12317.9	-8.162
	108.9	12336.5	12353.8	12319.2	-8.159
	109	12337.7	12354.9	12320.5	-8.336
	109.1	12339.2	12356.5	12321.9	-8.268
	109.2	12340.6	12357.9	12323.3	-8.298
	109.3	12342.1	12359.5	12324.7	-8.347
	109.4	12343.5	12361	12326	-8.601
	109.5	12345	12362.5	12327.5	-8.427
	109.6	12346.5	12364.1	12328.9	-8.378
	109.7	12347.9	12365.6	12330.2	-8.439
	109.8	12349.4	12367.1	12331.7	-8.561
	109.9	12350.8	12368.6	12333	-8.506
	110	12352.3	12370.2	12334.4	-8.459
	110.1	12354.6	12372.6	12336.6	-8.46
	110.2	12357	12375.1	12338.9	-8.331
	110.3	12359.3	12377.5	12341.1	-8.399
	110.4	12361.7	12380.1	12343.3	-8.526
	110.5	12364	12382.5	12345.5	-8.606
	110.6	12366.4	12385	12347.8	-8.631
	110.7	12368.8	12387.5	12350.1	-8.643
	110.8	12371.1	12389.9	12352.3
	110.9	12373.5	12392.4	12354.6	-8.515
	111	12375.8	12394.9	12356.7	-8.465
	111.1	12377.4	12396.7	12358.1	-8.612
	111.2	12379	12398.5	12359.5	-8.421
	111.3	12380.6	12400.3	12360.9	-8.282
	111.4	12382.1	12402	12362.2	-8.124
	111.5	12383.7	12403.9	12363.5	-8.083
	111.6	12385.3	12405.7	12364.9	-7.922
	111.7	12386.9	12407.5	12366.3	-7.911
	111.8	12388.4	12409.2	12367.6	-7.925
	111.9	12389.8	12410.6	12369	-7.974
	112	12391.2	12412.1	12370.3	-7.761
	112.1	12392.6	12413.6	12371.6	-7.855
	112.2	12394.1	12415.2	12373	-7.695
	112.3	12395.5	12416.7	12374.3	-7.781
	112.4	12396.9	12418.2	12375.6	-7.83
	112.5	12398.3	12419.7	12376.9	-7.968
	112.6	12399.7	12421	12378.4	-7.885
	112.7	12401.2	12422.5	12379.9	-7.931
	112.8	12402.6	12423.8	12381.4	-8.074
	112.9	12404	12425.2	12382.8	-7.877
	113	12405.4	12426.5	12384.3	-8.277
	113.1	12406.9	12427.9	12385.9	-7.832
	113.2	12408.3	12429.3	12387.3	-7.882
	113.3	12409.6	12430.4	12388.8	-7.966
	113.4	12410.9	12431.5	12390.3	-8.112
	113.5	12412.2	12432.6	12391.8	-8.261
	113.6	12413.4	12433.6	12393.2	-8.038
	113.7	12414.7	12434.7	12394.7	-8.285
	113.8	12416	12435.8	12396.2	-8.26
	113.9	12417.2	12436.7	12397.7	-8.141
	114	12418.5	12437.8	12399.2	-8.89
	114.1	12419.6	12439.1	12400.1	-8.794
	114.2	12420.8	12440.5	12401.1	-8.857
	114.3	12421.9	12441.8	12402	-8.85
	114.4	12423.1	12443.1	12403.1	-9.04
	114.5	12424.2	12444.4	12404	-9.021
	114.6	12425.4	12445.8	12405	-9.03
	114.7	12426.5	12447.1	12405.9	-8.942
	114.8	12427.6	12448.4	12406.8	-9.096
	114.9	12428.7	12449.6	12407.8	-8.956
	115	12429.7	12450.7	12408.7	-8.383
	115.1	12430.7	12451.9	12409.5	-8.327
	115.2	12431.7	12453	12410.4	-8.241
	115.3	12432.6	12454	12411.2	-8.217
	115.4	12433.6	12455.1	12412.1	-8.098
	115.5	12434.6	12456.3	12412.9	-7.921
	115.6	12435.5	12457.3	12413.7	-7.83
	115.7	12436.5	12458.4	12414.6	-7.823
	115.8	12437.5	12459.5	12415.5	-7.736
	115.9	12438.5	12460.6	12416.4	-7.421
	116	12439.5	12461.7	12417.3	-7.447
	116.1	12440.4	12462.6	12418.2	-7.691
	116.2	12441.4	12463.7	12419.1	-7.744
	116.3	12442.4	12464.8	12420	-7.687
	116.4	12443.4	12465.9	12420.9	-7.38
	116.5	12444.4	12467	12421.8	-7.301
	116.6	12445.4	12468	12422.8	-7.289
	116.7	12446.3	12469	12423.6	-7.34
	116.8	12447.3	12470.1	12424.5	-7.257
	116.9	12448.3	12471.1	12425.5	-7.508
	117	12449.3	12472.2	12426.4	-7.449
	117.1	12450.3	12473.2	12427.4	-7.681
	117.2	12451.3	12474.3	12428.3	-7.699
	117.3	12452.2	12475.2	12429.2	-7.885
	117.4	12453.2	12476.3	12430.1	-8.032
	117.5	12454.2	12477.3	12431.1	-7.975
	117.6	12455.2	12478.3	12432.1	-8.085
	117.7	12456.1	12479.3	12432.9	-8.23
	117.8	12457.1	12480.3	12433.9	-8.316
	117.9	12458.1	12481.3	12434.9	-8.3
	118	12459.1	12482.3	12435.9	-8.193
	118.1	12460	12483.2	12436.8	-8.492
	118.2	12461	12484.2	12437.8	-8.519
	118.3	12462	12485.2	12438.8	-8.632
	118.4	12462.9	12486.1	12439.7	-8.35
	118.5	12463.9	12487.1	12440.7	-8.197
	118.6	12464.9	12488.1	12441.7	-7.972
	118.7	12465.9	12489.1	12442.7	-8.42
	118.8	12466.9	12490.1	12443.7	-7.76
	118.9	12467.9	12491	12444.8	-7.739
	119	12468.8	12491.9	12445.7	-7.82
	119.1	12469.8	12492.9	12446.7	-7.973
	119.2	12470.8	12493.9	12447.7	-8.05
	119.3	12471.8	12494.8	12448.8	-8.018
	119.4	12472.8	12495.8	12449.8	-8.052
	119.5	12473.7	12496.6	12450.8	-8.246
	119.6	12474.7	12497.6	12451.8	-8.321
	119.7	12475.7	12498.5	12452.9	-8.307
	119.8	12476.6	12499.3	12453.9	-8.152
	119.9	12477.6	12500.3	12454.9	-7.967
	120	12478.6	12501.2	12456	-8.111
	120.1	12479.6	12502.2	12457	-8.253
	120.2	12480.4	12502.9	12457.9	-8.372
	120.3	12481.3	12503.7	12458.9	-8.472
	120.4	12482.2	12504.5	12459.9	-8.426
	120.5	12483	12505.2	12460.8	-8.37
	120.6	12483.9	12506.1	12461.7	-8.295
	120.7	12484.7	12506.8	12462.6	-7.907
	120.8	12485.6	12507.6	12463.6	-7.386
	120.9	12486.4	12508.3	12464.5	-7.226
	121	12487.3	12509.1	12465.5	-7.339
	121.1	12490	12512.6	12467.4	-7.754
	121.2	12492.8	12516.2	12469.4	-7.77
	121.3	12495.5	12519.6	12471.4	-7.75
	121.4	12498.3	12523.2	12473.4	-7.249
	121.5	12501	12526.7	12475.3	-6.851
	121.6	12503.8	12530.2	12477.4	-7.068
	121.7	12506.5	12533.7	12479.3	-6.984
	121.8	12509.3	12537.3	12481.3	-7.532
	121.9	12512	12540.7	12483.3	-7.724
	122	12514.8	12544.3	12485.3	-7.817
	122.1	12522.4	12552	12492.8	-8.334
	122.2	12530	12559.7	12500.3	-7.985
	122.3	12537.7	12567.5	12507.9	-7.964
	122.4	12545.3	12575.2	12515.4	-8.067
	122.5	12552.9	12582.8	12523	-8.142
	122.6	12560.5	12590.5	12530.5	-7.439
	122.7	12568.1	12598.2	12538	-7.379
	122.8	12575.8	12606	12545.6	-8.076
	122.9	12583.4	12613.7	12553.1	-8.186
	123	12591	12621.4	12560.6	-8.089
	123.1	12596.6	12629.6	12563.6	-8.621
	123.2	12602.2	12637.9	12566.5	-7.989
	123.3	12607.8	12646.1	12569.5	-7.663
	123.4	12613.4	12654.4	12572.4	-7.893
	123.5	12618.9	12662.5	12575.3	-7.874
	123.6	12624.5	12670.7	12578.3	-7.748
	123.7	12630.1	12679	12581.2	-7.709
	123.8	12635.7	12687.2	12584.2	-7.78
	123.9	12641.3	12695	12587.6	-8.089
	124	12646.7	12701.1	12592.3	-7.83
	124.1	12652.1	12707.1	12597.1	-7.989
	124.2	12657.5	12713.2	12601.8	-8.296
	124.3	12663	12719.4	12606.6	-8.438
	124.4	12668.4	12725.5	12611.3	-8.788
	124.5	12673.8	12731.6	12616	-9.036
	124.6	12679.3	12737.8	12620.8	-8.713
	124.7	12684.7	12743.9	12625.5	-8.371
	124.8	12690.1	12749.3	12630.9	-8.183
	124.9	12695.6	12754	12637.2	-8.164
	125	12701	12758.7	12643.3	-8.564
	125.1	12706.5	12763.5	12649.5	-8.635
	125.2	12711.9	12768.2	12655.6	-8.513
	125.3	12717.4	12773	12661.8	-8.627
	125.4	12722.8	12777.7	12667.9	-9.126
	125.5	12728.3	12782.5	12674.1	-8.95
	125.6	12733.7	12787.2	12680.2	-9.098
	125.7	12739	12790.4	12687.6	-9.132
	125.8	12744.3	12793	12695.6	-8.486
	125.9	12749.6	12795.7	12703.5	-9.154
	126	12754.8	12798.3	12711.3	-9.084
	126.1	12760.1	12801	12719.2	-9.058
	126.2	12765.3	12803.6	12727	-8.966
	126.3	12770.6	12806.2	12735	-8.934
	126.4	12775.8	12808.8	12742.8	-9.153
	126.5	12781.1	12811.5	12750.7	-9.531
	126.6	12788.2	12821	12755.4	-9.516
	126.7	12795.4	12830.6	12760.2	-9.297
	126.8	12802.5	12840.1	12764.9	-8.94
	126.9	12809.7	12849.7	12769.7	-8.748
	127	12816.8	12859.3	12774.3	-8.63
	127.1	12823.9	12868.8	12779	-8.711
	127.2	12831.1	12878.4	12783.8	-8.679
	127.3	12838.2	12887.9	12788.5	-8.735
	127.4	12845.4	12897.5	12793.3	-8.663
	127.5	12852.5	12907	12798	-8.685
	127.6	12859.3	12912.1	12806.5	-8.747
	127.7	12866.2	12917.2	12815.2	-8.945
	127.8	12873	12922.3	12823.7	-9.116
	127.9	12879.8	12927.4	12832.2	-9.079
	128	12886.6	12932.4	12840.8	-8.633
	128.1	12893.5	12937.6	12849.4	-9.025
	128.2	12900.3	12942.6	12858	-9.178
	128.3	12907.1	12947.7	12866.5	-9.149
	128.4	12914	12952.8	12875.2	-8.827
	128.5	12920.8	12957.9	12883.7	-9.238
	128.6	12928.8	12968.3	12889.3	-9.557
	128.7	12936.8	12978.8	12894.8	-9.063
	128.8	12944.8	12989.3	12900.3	-8.573
	128.9	12952.8	12999.8	12905.8	-8.446
	129	12960.8	13010.2	12911.4	-9.096
	129.1	12968.9	13020.8	12917	-8.561
	129.2	12976.9	13031.3	12922.5	-8.681
	129.3	12984.9	13041.7	12928.1	-9.285
	129.4	12992.9	13052.2	12933.6	-9.448
	129.5	13000.9	13062.7	12939.1	-9.346
	129.6	13008.7	13067.9	12949.5	-9.144
	129.7	13016.5	13073	12960	-9.05
	129.8	13024.3	13078.2	12970.4	-8.631
	129.9	13032.1	13083.4	12980.8	-8.48
	130	13039.9	13088.6	12991.2	-8.666
	130.1	13047.7	13093.8	13001.6	-8.522
	130.2	13055.5	13099	13012	-8.417
	130.3	13063.3	13104.2	13022.4	-8.383
	130.4	13071.1	13109.3	13032.9	-8.728
	130.5	13078.9	13114.5	13043.3	-9.025
	130.6	13085.2	13122.2	13048.2	-9.041
	130.7	13091.6	13129.9	13053.3	-8.916
	130.8	13097.9	13137.6	13058.2	-8.681
	130.9	13104.3	13145.3	13063.3	-8.659
	131	13110.6	13153	13068.2	-8.578
	131.1	13116.9	13160.6	13073.2	-8.607
	131.2	13123.3	13168.4	13078.2	-9.058
	131.3	13129.6	13176	13083.2	-9.223
	131.4	13136	13183.8	13088.2	-9.083
	131.5	13142.3	13191.4	13093.2	-9.018
	131.6	13148.3	13195.1	13101.5	-8.893
	131.7	13154.3	13198.9	13109.7	-9.089
	131.8	13160.2	13202.5	13117.9	-9.456
	131.9	13166.2	13206.2	13126.2	-9.66
	132	13172.2	13210	13134.4	-9.124
	132.1	13178.2	13213.7	13142.7	-8.369
	132.2	13184.2	13217.4	13151	-8.136
	132.3	13190.1	13221.1	13159.1	-8.21
	132.4	13196.1	13224.8	13167.4	-8.545
	132.5	13202.1	13228.5	13175.7	-8.995
	132.6	13204.8	13231.4	13178.2	-9.626
	132.7	13207.5	13234.2	13180.8	-9.487
	132.8	13210.3	13237.1	13183.5	-8.28
	132.9	13213	13239.9	13186.1	-8.748
	133	13215.7	13242.7	13188.7	-8.626
	133.1	13218.4	13245.5	13191.3	-8.729
	133.2	13221.1	13248.4	13193.8	-8.708
	133.3	13223.7	13250.8	13196.6	-9.339
	133.4	13226.1	13252.9	13199.3	-9.31
	133.5	13228.5	13254.9	13202.1	-8.599
	133.6	13230.9	13257	13204.8	-6.886
	133.7	13233.4	13259.1	13207.7	-6.824
	133.8	13235.8	13261.2	13210.4	-7.963
	133.9	13238.2	13263.2	13213.2	-8.478
	134	13240.6	13265.3	13215.9	-9.059
	134.1	13243.2	13268.2	13218.2	-9.442
	134.2	13245.8	13271.2	13220.4	-9.877
	134.3	13248.4	13274.2	13222.6	-9.642
	134.4	13251	13277.2	13224.8	-9.121
	134.5	13253.7	13280.3	13227.1	-8.569
	134.6	13256.3	13283.3	13229.3	-8.834
	134.7	13258.9	13286.3	13231.5	-8.084
	134.8	13261.5	13289.3	13233.7	-8.085
	134.9	13264.1	13292.2	13236	-8.153
	135	13266.7	13295.2	13238.2	-8.331
	135.1	13269.2	13297.6	13240.8	-8.41
	135.2	13271.6	13299.8	13243.4	-8.361
	135.3	13274.1	13302.2	13246	-8.196
	135.4	13276.6	13304.5	13248.7	-8.335
	135.5	13279	13306.7	13251.3	-8.426
	135.6	13281.5	13309.1	13253.9	-8.673
	135.7	13284	13311.4	13256.6	-8.901
	135.8	13286.5	13313.8	13259.2	-9.134
	135.9	13288.9	13316	13261.8	-9.01
	136	13291.4	13318.3	13264.5	-8.91
	136.1	13296.5	13323.8	13269.2	-8.809
	136.2	13301.7	13329.3	13274.1	-8.508
	136.3	13306.8	13334.7	13278.9	-8.554
	136.4	13312	13340.2	13283.8	-8.713
	136.5	13317.1	13345.6	13288.6	-8.859

## Sheet: JAR-7, Jaraguá Cave
JAR-7	Distance to Top (mm)	Age (yr BP)	δ18O	Age+ (2σ)	Age- (2σ)
Jaraguá Cave	96	10968.5	-4.701	10993.8	10940.5
Brazil	98	10974.9	-4.274	10999.2	10943.9
(StalAge)	100	10981.3	-3.92	11005.3	10944.5
	102	10987.5	-4.418	11011.3	10944.5
	104	10993.7	-4.502	11018.2	10944.5
	108	11004.9	-4.613	11031.8	10944.5
	110	11010.6	-3.822	11039.3	10947.3
	112	11016.1	-4.417	11044.8	10950.2
	114	11021.6	-4.058	11053	10957.9
	116	11027.1	-4.046	11059	10966.3
	118	11033.3	-4.579	11065	10975.4
	120	11039.5	-4.626	11070.5	10986.8
	122	11046.4	-5.189	11076.7	10997.4
	124	11053.2	-4.805	11082.7	11008.2
	126	11059.9	-3.925	11088.4	11019
	128	11066.9	-3.364	11094.4	11029.9
	132	11081.1	-4.362	11105.7	11050.9
	134	11088.8	-4.243	11115.6	11061.5
	136	11098	-6.428	11133.5	11072
	138	11107.1	-6.471	11141.2	11082.3
	140	11114.7	-3.816	11145.7	11091
	142	11122.3	-3.253	11151.1	11098.4
	146	11136.5	-4.521	11163.3	11098.4
	148	11143.8	-3.847	11169.5	11105
	150	11151.7	-3.717	11176.9	11115.3
	152	11159.9	-3.629	11184.4	11126.8
	154	11168.4	-4.527	11194	11136.3
	156	11177.4	-4.929	11202.1	11145.3
	158	11187.6	-4.917	11215.5	11154.3
	160	11198.8	-5.122	11242.6	11165.4
	162	11209.2	-5.05	11250.4	11183.3
	164	11219.1	-3.374	11257.7	11196.6
	168	11238.3	-4.32	11276.1	11216.6
	170	11247.6	-5.35	11284.2	11225
	172	11256.2	-4.719	11292.3	11233.1
	174	11264.7	-5.109	11303.4	11240.7
	176	11272.9	-4.454	11314.7	11247.1
	178	11279.4	-5.313	11317.1	11253.9
	180	11285.8	-4.514	11317.8	11259.6
	182	11293	-5.679	11323	11261.1
	184	11300.3	-5.935	11331.7	11261.1
	186	11307.4	-4.074	11340.9	11261.2
	188	11314.8	-4.646	11350.5	11271.9
	190	11322.4	-5.155	11360.9	11282.7
	192	11329.6	-5.45	11370.1	11287.2
	194	11336.5	-5.126	11375.7	11288.3
	196	11343.7	-5.688	11376.6	11299.7
	198	11352.5	-5.85	11384.7	11310.2
	200	11366.1	-4.642	11405.8	11325.2
	202	11378.9	-4.486	11419	11341.2
	203	11385	-5.355	11425.4	11344.2
	203.1	11386	-5.492	11426.2	11344.5
	203.1	11386	-5.601	11426.2	11344.5
	203.2	11387	-5.331	11427.1	11344.7
	203.2	11387	-5.632	11427.1	11344.7
	203.3	11388.1	-5.508	11428	11345
	203.3	11388.1	-5.443	11428	11345
	203.4	11389.3	-5.384	11429.1	11345.3
	203.4	11389.3	-5.272	11429.1	11345.3
	203.5	11390.6	-5.435	11430.2	11345.7
	203.5	11390.6	-4.98	11430.2	11345.7
	203.6	11392	-5.029	11431.3	11346
	203.6	11392	-4.99	11431.3	11346
	203.7	11393.5	-4.971	11432.6	11346.4
	203.7	11393.5	-5.016	11432.6	11346.4
	203.8	11395.1	-4.815	11433.8	11346.8
	203.8	11395.1	-4.91	11433.8	11346.8
	203.9	11396.8	-4.331	11435.2	11347.3
	203.9	11396.8	-4.856	11435.2	11347.3
	204	11398.6	-4.624	11436.6	11347.8
	204	11398.6	-4.574	11436.6	11347.8
	204.1	11400.4	-4.555	11438	11348.4
	204.1	11400.4	-4.461	11438	11348.4
	204.2	11402.3	-4.585	11439.4	11349.1
	204.2	11402.3	-4.377	11439.4	11349.1
	204.3	11404.2	-4.334	11440.9	11349.8
	204.3	11404.2	-4.352	11440.9	11349.8
	204.4	11406.1	-4.34	11442.4	11350.6
	204.4	11406.1	-4.285	11442.4	11350.6
	204.5	11408.1	-4.26	11443.9	11351.5
	204.5	11408.1	-4.215	11443.9	11351.5
	204.6	11410.1	-4.367	11445.4	11352.5
	204.6	11410.1	-4.365	11445.4	11352.5
	204.7	11412.1	-4.381	11446.9	11353.6
	204.7	11412.1	-4.452	11446.9	11353.6
	204.8	11414	-4.39	11448.3	11354.8
	204.8	11414	-4.462	11448.3	11354.8
	204.9	11416	-4.387	11449.8	11356.2
	204.9	11416	-4.482	11449.8	11356.2
	205	11417.9	-4.464	11451.2	11357.7
	205.1	11419.7	-4.449	11452.6	11359.3
	205.1	11419.7	-4.593	11452.6	11359.3
	205.2	11421.5	-4.532	11454	11361
	205.3	11423.3	-4.568	11455.3	11362.9
	205.3	11423.3	-4.705	11455.3	11362.9
	205.4	11425	-4.794	11456.6	11364.9
	205.4	11425	-4.988	11456.6	11364.9
	205.5	11426.5	-4.972	11457.7	11367.1
	205.5	11426.5	-4.991	11457.7	11367.1
	205.6	11428	-5.132	11458.9	11369.5
	205.6	11428	-5.195	11458.9	11369.5
	205.7	11429.4	-5.202	11459.9	11372
	205.7	11429.4	-5.26	11459.9	11372
	205.8	11430.7	-5.353	11460.9	11374.7
	205.8	11430.7	-5.44	11460.9	11374.7
	205.9	11432	-5.508	11461.9	11377.5
	205.9	11432	-5.564	11461.9	11377.5
	206	11433.1	-5.619	11462.8	11380.3
	206	11433.1	-5.631	11462.8	11380.3
	206.1	11434.2	-5.579	11463.6	11383.3
	206.1	11434.2	-5.636	11463.6	11383.3
	206.2	11435.2	-5.672	11464.4	11386.3
	206.2	11435.2	-5.615	11464.4	11386.3
	206.3	11436.2	-5.458	11465.2	11389.3
	206.3	11436.2	-5.571	11465.2	11389.3
	206.4	11437.1	-5.603	11465.9	11392.4
	206.4	11437.1	-5.692	11465.9	11392.4
	206.5	11438	-5.82	11466.6	11395.4
	206.5	11438	-5.957	11466.6	11395.4
	206.6	11438.8	-5.944	11467.3	11398.4
	206.6	11438.8	-6.056	11467.3	11398.4
	206.7	11439.5	-6.087	11468	11401.4
	206.7	11439.5	-6.262	11468	11401.4
	206.8	11440.3	-6.005	11468.7	11404.4
	206.8	11440.3	-5.909	11468.7	11404.4
	206.9	11441	-5.773	11469.3	11407.2
	206.9	11441	-5.646	11469.3	11407.2
	207	11441.7	-5.61	11470	11410
	207	11441.7	-5.556	11470	11410
	207.1	11442.4	-5.245	11470.6	11412.6
	207.1	11442.4	-5.251	11470.6	11412.6
	207.2	11443.1	-5.137	11471.3	11415.1
	207.2	11443.1	-5.132	11471.3	11415.1
	207.3	11443.7	-5.094	11471.9	11417.5
	207.3	11443.7	-5.14	11471.9	11417.5
	207.4	11444.4	-5.002	11472.6	11419.7
	207.4	11444.4	-5.244	11472.6	11419.7
	207.5	11445.1	-4.998	11473.3	11421.7
	207.5	11445.1	-5.34	11473.3	11421.7
	207.6	11445.8	-5.226	11474.1	11423.5
	207.6	11445.8	-5.158	11474.1	11423.5
	207.7	11446.4	-4.886	11474.8	11425.1
	207.7	11446.4	-4.71	11474.8	11425.1
	207.8	11447.1	-4.596	11475.6	11426.5
	207.8	11447.1	-4.319	11475.6	11426.5
	207.9	11447.8	-4.162	11476.4	11427.7
	207.9	11447.8	-4.08	11476.4	11427.7
	208	11448.5	-4.181	11477.3	11428.8
	208	11448.5	-4.093	11477.3	11428.8
	208.1	11449.3	-4.135	11478.2	11429.8
	208.1	11449.3	-4.239	11478.2	11429.8
	208.2	11450	-4.078	11479.1	11430.6
	208.2	11450	-4.15	11479.1	11430.6
	208.3	11450.7	-4.059	11480	11431.3
	208.3	11450.7	-4.06	11480	11431.3
	208.4	11451.4	-4.192	11481	11431.9
	208.4	11451.4	-4.086	11481	11431.9
	208.5	11452.1	-4.316	11482	11432.4
	208.5	11452.1	-4.597	11482	11432.4
	208.6	11452.8	-4.211	11483	11432.8
	208.6	11452.8	-4.431	11483	11432.8
	208.7	11453.4	-4.307	11484.1	11433.2
	208.7	11453.4	-4.31	11484.1	11433.2
	208.8	11454.1	-4.249	11485.2	11433.5
	208.8	11454.1	-4.343	11485.2	11433.5
	208.9	11454.8	-4.269	11486.4	11433.8
	208.9	11454.8	-4.312	11486.4	11433.8
	209	11455.4	-4.369	11487.6	11434
	209	11455.4	-4.461	11487.6	11434
	209.1	11456	-4.565	11488.8	11434.2
	209.1	11456	-4.606	11488.8	11434.2
	209.2	11456.6	-4.734	11490.1	11434.5
	209.2	11456.6	-4.638	11490.1	11434.5
	209.3	11457.2	-4.673	11491.4	11434.7
	209.3	11457.2	-4.735	11491.4	11434.7
	209.4	11457.8	-4.718	11492.7	11435
	209.4	11457.8	-4.696	11492.7	11435
	209.5	11458.3	-4.627	11493.4	11435.3
	209.5	11458.3	-4.698	11493.4	11435.3
	209.6	11458.8	-4.64	11494.1	11435.7
	209.6	11458.8	-4.605	11494.1	11435.7
	209.7	11459.3	-4.608	11494.8	11436.1
	209.7	11459.3	-4.489	11494.8	11436.1
	209.8	11459.8	-4.58	11495.6	11436.6
	209.8	11459.8	-4.522	11495.6	11436.6
	209.9	11460.3	-4.656	11496.3	11437.1
	209.9	11460.3	-4.447	11496.3	11437.1
	210	11460.7	-4.5	11497	11437.7
	210	11460.7	-4.543	11497	11437.7
	210.1	11461.1	-4.636	11497.8	11438.3
	210.1	11461.1	-4.598	11497.8	11438.3
	210.2	11461.5	-4.696	11498.5	11438.9
	210.2	11461.5	-4.69	11498.5	11438.9
	210.3	11461.9	-4.734	11499.2	11439.6
	210.3	11461.9	-4.726	11499.2	11439.6
	210.4	11462.3	-4.778	11499.9	11440.2
	210.4	11462.3	-5.125	11499.9	11440.2
	210.5	11462.6	-4.785	11500.5	11440.9
	210.5	11462.6	-4.825	11500.5	11440.9
	210.6	11463	-4.654	11501.1	11441.6
	210.6	11463	-4.993	11501.1	11441.6
	210.7	11463.4	-5.039	11501.6	11442.4
	210.7	11463.4	-5.012	11501.6	11442.4
	210.8	11463.7	-4.973	11502.1	11443.1
	210.8	11463.7	-4.906	11502.1	11443.1
	210.9	11464	-4.906	11502.5	11443.9
	210.9	11464	-4.895	11502.5	11443.9
	211	11464.4	-5.002	11502.9	11444.6
	211	11464.4	-4.874	11502.9	11444.6
	211.1	11464.7	-4.891	11503.2	11445.4
	211.1	11464.7	-4.958	11503.2	11445.4
	211.2	11465.1	-4.947	11503.4	11446.1
	211.2	11465.1	-4.796	11503.4	11446.1
	211.3	11465.4	-4.944	11503.5	11446.8
	211.3	11465.4	-4.942	11503.5	11446.8
	211.4	11465.8	-4.845	11503.6	11447.5
	211.4	11465.8	-4.737	11503.6	11447.5
	211.5	11466.2	-4.768	11503.6	11448.2
	211.5	11466.2	-4.817	11503.6	11448.2
	211.6	11466.6	-4.654	11503.6	11448.9
	211.6	11466.6	-4.752	11503.6	11448.9
	211.7	11466.9	-4.659	11503.6	11449.6
	211.7	11466.9	-4.677	11503.6	11449.6
	211.8	11467.3	-4.796	11503.6	11450.2
	211.8	11467.3	-4.986	11503.6	11450.2
	211.9	11467.7	-4.428	11503.6	11450.9
	211.9	11467.7	-4.464	11503.6	11450.9
	212	11468.2	-4.408	11503.6	11451.5
	212	11468.2	-4.424	11503.6	11451.5
	212.1	11468.6	-4.332	11503.6	11452.1
	212.1	11468.6	-4.556	11503.6	11452.1
	212.2	11469	-4.489	11503.6	11452.7
	212.2	11469	-4.476	11503.6	11452.7
	212.3	11469.5	-4.403	11503.6	11453.2
	212.3	11469.5	-4.425	11503.6	11453.2
	212.4	11469.9	-4.771	11503.6	11453.8
	212.4	11469.9	-4.206	11503.6	11453.8
	212.5	11470.4	-4.443	11503.6	11454.3
	212.5	11470.4	-4.578	11503.6	11454.3
	212.6	11470.8	-4.58	11503.6	11454.9
	212.6	11470.8	-4.677	11503.6	11454.9
	212.7	11471.3	-4.836	11503.6	11455.4
	212.8	11471.8	-4.8	11503.6	11455.9
	212.8	11471.8	-5.016	11503.6	11455.9
	212.9	11472.2	-4.713	11503.6	11456.4
	212.9	11472.2	-4.785	11503.6	11456.4
	213	11472.7	-4.786	11503.6	11456.9
	213	11472.7	-4.778	11503.6	11456.9
	213.1	11473.2	-4.918	11503.6	11457.4
	213.1	11473.2	-4.707	11503.6	11457.4
	213.2	11473.7	-4.957	11503.6	11457.9
	213.2	11473.7	-4.884	11503.6	11457.9
	213.3	11474.2	-4.83	11503.6	11458.4
	213.3	11474.2	-4.68	11503.6	11458.4
	213.4	11474.7	-4.789	11503.6	11458.9
	213.4	11474.7	-4.595	11503.6	11458.9
	213.5	11475.2	-4.782	11503.6	11459.4
	213.5	11475.2	-4.736	11503.6	11459.4
	213.6	11475.8	-4.721	11503.6	11459.9
	213.6	11475.8	-4.632	11503.6	11459.9
	213.7	11476.3	-4.641	11503.6	11460.4
	213.7	11476.3	-4.614	11503.6	11460.4
	213.8	11476.8	-4.655	11503.6	11460.9
	213.8	11476.8	-4.505	11503.6	11460.9
	213.9	11477.3	-4.273	11503.6	11461.4
	214	11477.9	-4.42	11503.6	11461.9
	214	11477.9	-4.403	11503.6	11461.9
	214.1	11478.4	-4.443	11503.7	11462.3
	214.1	11478.4	-4.696	11503.7	11462.3
	214.2	11478.9	-4.554	11503.9	11462.8
	214.2	11478.9	-4.673	11503.9	11462.8
	214.3	11479.5	-4.286	11504.1	11463.3
	214.3	11479.5	-4.185	11504.1	11463.3
	214.4	11480	-4.341	11504.4	11463.8
	214.4	11480	-4.435	11504.4	11463.8
	214.5	11480.5	-4.347	11504.7	11464.3
	214.5	11480.5	-4.284	11504.7	11464.3
	214.6	11481.1	-4.456	11505	11464.7
	214.6	11481.1	-4.459	11505	11464.7
	214.7	11481.6	-4.533	11505.4	11465.2
	214.7	11481.6	-4.395	11505.4	11465.2
	214.8	11482.1	-4.131	11505.8	11465.6
	214.8	11482.1	-4.218	11505.8	11465.6
	214.9	11482.6	-4.293	11506.2	11466.1
	214.9	11482.6	-4.274	11506.2	11466.1
	215	11483.2	-4.387	11506.6	11466.5
	215	11483.2	-4.361	11506.6	11466.5
	215.1	11483.7	-4.302	11507	11467
	215.1	11483.7	-4.315	11507	11467
	215.2	11484.2	-4.436	11507.5	11467.4
	215.2	11484.2	-4.433	11507.5	11467.4
	215.3	11484.7	-4.7	11507.9	11467.8
	215.3	11484.7	-4.676	11507.9	11467.8
	215.4	11485.2	-4.469	11508.3	11468.2
	215.4	11485.2	-4.576	11508.3	11468.2
	215.5	11485.7	-4.537	11508.7	11468.6
	215.5	11485.7	-4.631	11508.7	11468.6
	215.6	11486.2	-4.56	11509.1	11469
	215.6	11486.2	-4.606	11509.1	11469
	215.7	11486.6	-4.577	11509.5	11469.4
	215.7	11486.6	-4.508	11509.5	11469.4
	215.8	11487.1	-4.512	11509.8	11469.8
	215.8	11487.1	-4.551	11509.8	11469.8
	215.9	11487.6	-4.58	11510.2	11470.2
	215.9	11487.6	-4.721	11510.2	11470.2
	216	11488.1	-4.753	11510.5	11470.6
	216	11488.1	-4.907	11510.5	11470.6
	216.1	11488.5	-4.882	11510.8	11470.9
	216.1	11488.5	-4.84	11510.8	11470.9
	216.2	11489	-4.908	11511.1	11471.3
	216.2	11489	-4.799	11511.1	11471.3
	216.3	11489.5	-4.77	11511.4	11471.7
	216.3	11489.5	-4.713	11511.4	11471.7
	216.4	11490	-4.747	11511.7	11472.1
	216.4	11490	-4.802	11511.7	11472.1
	216.5	11490.5	-4.763	11512	11472.4
	216.5	11490.5	-4.921	11512	11472.4
	216.6	11491	-4.635	11512.3	11472.8
	216.6	11491	-4.532	11512.3	11472.8
	216.7	11491.5	-4.77	11512.6	11473.3
	216.7	11491.5	-4.736	11512.6	11473.3
	216.8	11492	-4.515	11512.9	11473.7
	216.8	11492	-4.313	11512.9	11473.7
	216.9	11492.6	-4.064	11513.2	11474.1
	216.9	11492.6	-4.242	11513.2	11474.1
	217	11493.1	-4.226	11513.5	11474.6
	217	11493.1	-4.186	11513.5	11474.6
	217.1	11493.7	-4.177	11513.9	11475
	217.1	11493.7	-4.159	11513.9	11475
	217.2	11494.3	-3.993	11514.2	11475.5
	217.2	11494.3	-4.188	11514.2	11475.5
	217.3	11494.9	-4.151	11514.6	11476
	217.3	11494.9	-4.124	11514.6	11476
	217.4	11495.6	-4.227	11515.3	11476.6
	217.4	11495.6	-4.038	11515.3	11476.6
	217.5	11496.2	-4.21	11516	11477.1
	217.5	11496.2	-4.215	11516	11477.1
	217.6	11496.9	-4.265	11516.8	11477.7
	217.6	11496.9	-4.325	11516.8	11477.7
	217.7	11497.6	-4.371	11517.6	11478.3
	217.7	11497.6	-4.224	11517.6	11478.3
	217.8	11498.3	-4.462	11518.5	11478.9
	217.8	11498.3	-4.449	11518.5	11478.9
	217.9	11499.1	-4.608	11519.4	11479.5
	217.9	11499.1	-4.686	11519.4	11479.5
	218	11499.8	-4.597	11520.2	11480.2
	218	11499.8	-4.812	11520.2	11480.2
	218.1	11500.5	-4.792	11521.1	11480.8
	218.1	11500.5	-4.769	11521.1	11480.8
	218.2	11501.2	-4.883	11522	11481.4
	218.2	11501.2	-4.827	11522	11481.4
	218.3	11501.9	-4.726	11522.9	11482
	218.3	11501.9	-4.637	11522.9	11482
	218.4	11502.6	-4.706	11523.8	11482.3
	218.4	11502.6	-4.738	11523.8	11482.3
	218.5	11503.2	-4.82	11524.6	11482.5
	218.5	11503.2	-4.606	11524.6	11482.5
	218.6	11503.8	-4.522	11525.4	11482.8
	218.6	11503.8	-4.525	11525.4	11482.8
	218.7	11504.4	-4.394	11526.2	11483
	218.7	11504.4	-4.469	11526.2	11483
	218.8	11504.9	-4.449	11527	11483.2
	218.8	11504.9	-4.363	11527	11483.2
	218.9	11505.3	-4.342	11527.7	11483.4
	218.9	11505.3	-4.355	11527.7	11483.4
	219	11505.5	-4.34	11528.4	11483.5
	219	11505.5	-4.427	11528.4	11483.5
	219.1	11505.7	-4.45	11529	11483.6
	219.1	11505.7	-4.64	11529	11483.6
	219.2	11505.8	-4.405	11529.5	11483.7
	219.2	11505.8	-4.586	11529.5	11483.7
	219.3	11505.9	-4.617	11530	11483.7
	219.3	11505.9	-4.586	11530	11483.7
	219.4	11506	-4.467	11530.4	11483.7
	219.4	11506	-4.57	11530.4	11483.7
	219.5	11506	-4.596	11530.7	11483.7
	219.5	11506	-4.546	11530.7	11483.7
	219.6	11506	-4.762	11531	11483.7
	219.6	11506	-5.172	11531	11483.7
	219.7	11506	-4.969	11531.2	11483.7
	219.7	11506	-4.923	11531.2	11483.7
	219.8	11506	-5.138	11531.3	11483.7
	219.8	11506	-4.962	11531.3	11483.7
	219.9	11506	-5.18	11531.4	11483.7
	219.9	11506	-5.02	11531.4	11483.7
	220	11506	-5.089	11531.5	11483.7
	220	11506	-5.059	11531.5	11483.7
	220.1	11506	-5.225	11531.7	11483.7
	220.1	11506	-5.311	11531.7	11483.7
	220.2	11506	-5.109	11531.8	11483.7
	220.2	11506	-5.324	11531.8	11483.7
	220.3	11506	-5.242	11532	11483.7
	220.3	11506	-5.128	11532	11483.7
	220.4	11506	-5.331	11532.3	11483.7
	220.4	11506	-5.371	11532.3	11483.7
	220.5	11506	-5.471	11532.7	11483.7
	220.5	11506	-5.465	11532.7	11483.7
	220.6	11506.1	-5.325	11533.2	11483.7
	220.6	11506.1	-5.448	11533.2	11483.7
	220.7	11506.3	-5.413	11533.8	11483.8
	220.7	11506.3	-5.355	11533.8	11483.8
	220.8	11506.5	-5.462	11534.6	11484
	220.8	11506.5	-5.478	11534.6	11484
	220.9	11507.1	-5.459	11535.6	11484.2
	220.9	11507.1	-5.468	11535.6	11484.2
	221	11508	-5.363	11536.7	11484.6
	221	11508	-5.358	11536.7	11484.6
	221.1	11509.2	-5.334	11538.1	11485.2
	221.1	11509.2	-5.309	11538.1	11485.2
	221.2	11510.6	-5.37	11539.7	11486.2
	221.2	11510.6	-5.221	11539.7	11486.2
	221.3	11512.3	-5.404	11541.6	11487.8
	221.3	11512.3	-5.281	11541.6	11487.8
	221.4	11514.3	-5.305	11543.7	11489.8
	221.4	11514.3	-5.218	11543.7	11489.8
	221.5	11516.6	-5.137	11546.2	11492.1
	221.5	11516.6	-5.201	11546.2	11492.1
	221.6	11519.3	-5.093	11548.9	11494.7
	221.6	11519.3	-5.021	11548.9	11494.7
	221.7	11522.3	-5.051	11551.9	11497.7
	221.7	11522.3	-5.172	11551.9	11497.7
	221.8	11525.6	-5.146	11555.2	11500.9
	221.8	11525.6	-5.007	11555.2	11500.9
	221.9	11529.1	-5.254	11558.7	11504.5
	221.9	11529.1	-5.099	11558.7	11504.5
	222	11532.8	-5.091	11562.4	11508.2
	222	11532.8	-5.062	11562.4	11508.2
	222.1	11536.7	-4.965	11566.2	11512.1
	222.1	11536.7	-5.086	11566.2	11512.1
	222.2	11540.7	-5.213	11570.2	11516.2
	222.2	11540.7	-4.932	11570.2	11516.2
	222.3	11544.9	-4.921	11574.2	11520.4
	222.3	11544.9	-4.975	11574.2	11520.4
	222.4	11549.1	-4.944	11578.3	11524.7
	222.4	11549.1	-5.152	11578.3	11524.7
	222.5	11553.3	-5.041	11582.4	11529.1
	222.5	11553.3	-4.877	11582.4	11529.1
	222.6	11557.5	-5.017	11586.5	11533.4
	222.6	11557.5	-4.917	11586.5	11533.4
	222.7	11561.7	-4.99	11590.5	11537.7
	222.7	11561.7	-4.892	11590.5	11537.7
	222.8	11565.9	-4.999	11594.5	11542
	222.8	11565.9	-4.789	11594.5	11542
	222.9	11569.9	-4.851	11598.3	11546.2
	222.9	11569.9	-4.85	11598.3	11546.2
	223	11573.8	-4.826	11602	11550.2
	223.1	11577.5	-4.911	11605.5	11554
	223.1	11577.5	-4.564	11605.5	11554
	223.2	11581	-4.617	11608.8	11557.7
	223.2	11581	-4.502	11608.8	11557.7
	223.3	11584.2	-4.535	11611.9	11561.1
	223.3	11584.2	-4.478	11611.9	11561.1
	223.4	11587.2	-4.563	11614.7	11564.2
	223.4	11587.2	-4.792	11614.7	11564.2
	223.5	11589.8	-4.829	11617.1	11566.5
	223.5	11589.8	-4.704	11617.1	11566.5
	223.6	11592.1	-4.728	11619.2	11567.7
	223.6	11592.1	-4.774	11619.2	11567.7
	223.7	11594.1	-4.991	11621	11568.8
	223.7	11594.1	-4.955	11621	11568.8
	223.8	11595.7	-4.724	11622.3	11569.7
	223.8	11595.7	-5.137	11622.3	11569.7
	223.9	11597.1	-5.192	11622.9	11570.4
	223.9	11597.1	-5.118	11622.9	11570.4
	224	11597.7	-4.89	11623.4	11571.1
	224	11597.7	-4.963	11623.4	11571.1
	224.1	11598.2	-4.986	11623.8	11571.6
	224.1	11598.2	-5.143	11623.8	11571.6
	224.2	11598.5	-5.206	11624	11571.9
	224.2	11598.5	-5.168	11624	11571.9
	224.3	11598.7	-5.506	11624.2	11572.2
	224.3	11598.7	-5.233	11624.2	11572.2
	224.4	11598.8	-5.384	11624.2	11572.4
	224.4	11598.8	-5.595	11624.2	11572.4
	224.5	11598.9	-5.599	11624.2	11572.4
	224.5	11598.9	-5.698	11624.2	11572.4
	224.6	11598.9	-5.699	11624.2	11572.4
	224.6	11598.9	-5.839	11624.2	11572.4
	224.7	11598.9	-5.755	11624.2	11572.4
	224.7	11598.9	-5.747	11624.2	11572.4
	224.8	11598.9	-6.058	11624.2	11572.4
	224.8	11598.9	-5.984	11624.2	11572.4
	224.9	11598.9	-5.946	11624.2	11572.4
	224.9	11598.9	-5.748	11624.2	11572.4
	225	11598.9	-5.943	11624.2	11572.4
	225	11598.9	-5.973	11624.2	11572.4
	225.1	11598.9	-5.91	11624.2	11572.4
	225.1	11598.9	-5.523	11624.2	11572.4
	225.2	11598.9	-5.629	11624.2	11572.4
	225.2	11598.9	-5.562	11624.2	11572.4
	225.3	11598.9	-5.666	11624.2	11572.4
	225.3	11598.9	-5.711	11624.2	11572.4
	225.4	11598.9	-5.528	11624.2	11572.4
	225.4	11598.9	-5.819	11624.2	11572.4
	225.5	11598.9	-5.47	11624.2	11572.4
	225.5	11598.9	-5.623	11624.2	11572.4
	225.6	11598.9	-5.481	11624.2	11572.4
	225.6	11598.9	-5.581	11624.2	11572.4
	225.7	11598.9	-5.588	11624.2	11572.4
	225.7	11598.9	-5.468	11624.2	11572.4
	225.8	11598.9	-5.499	11624.2	11572.4
	225.8	11598.9	-5.518	11624.2	11572.4
	225.9	11598.9	-5.676	11624.2	11572.4
	225.9	11598.9	-5.329	11624.2	11572.4
	226	11598.9	-5.536	11624.3	11572.4
	226	11598.9	-5.465	11624.3	11572.4
	226.1	11599	-5.44	11624.3	11572.4
	226.1	11599	-5.397	11624.3	11572.4
	226.2	11599.1	-5.231	11624.4	11572.4
	226.2	11599.1	-5.268	11624.4	11572.4
	226.3	11599.1	-5.259	11624.5	11572.4
	226.3	11599.1	-5.645	11624.5	11572.4
	226.4	11599.3	-5.624	11624.6	11572.4
	226.4	11599.3	-5.672	11624.6	11572.4
	226.5	11599.4	-5.67	11624.8	11572.4
	226.5	11599.4	-5.67	11624.8	11572.4
	226.6	11599.5	-5.472	11624.9	11572.4
	226.6	11599.5	-5.735	11624.9	11572.4
	226.7	11599.7	-5.693	11625.1	11572.4
	226.7	11599.7	-5.695	11625.1	11572.4
	226.8	11599.8	-5.518	11625.3	11572.4
	226.8	11599.8	-5.554	11625.3	11572.4
	226.9	11600	-5.369	11625.5	11572.4
	226.9	11600	-5.689	11625.5	11572.4
	227	11600.1	-5.362	11625.7	11572.4
	227	11600.1	-5.405	11625.7	11572.4
	227.1	11600.2	-5.319	11625.8	11572.4
	227.1	11600.2	-5.17	11625.8	11572.4
	227.2	11600.4	-4.834	11626	11572.4
	227.2	11600.4	-4.978	11626	11572.4
	227.3	11600.5	-4.785	11626.2	11572.4
	227.3	11600.5	-4.803	11626.2	11572.4
	227.4	11600.7	-4.811	11626.5	11572.4
	227.4	11600.7	-4.89	11626.5	11572.4
	227.5	11600.9	-5.173	11626.8	11572.4
	227.5	11600.9	-5.39	11626.8	11572.4
	227.6	11601	-4.878	11627.1	11572.4
	227.6	11601	-4.862	11627.1	11572.4
	227.7	11601.1	-4.901	11627.4	11572.4
	227.7	11601.1	-5.055	11627.4	11572.4
	227.8	11601.1	-4.982	11627.7	11572.4
	227.8	11601.1	-4.998	11627.7	11572.4
	227.9	11601.1	-5.01	11628	11572.4
	227.9	11601.1	-5.028	11628	11572.4
	228	11601.1	-5.241	11628.2	11572.5
	228	11601.1	-5.132	11628.2	11572.5
	228.1	11601.2	-5.249	11628.4	11572.5
	228.1	11601.2	-5.553	11628.4	11572.5
	228.2	11601.2	-5.499	11628.6	11572.6
	228.2	11601.2	-5.681	11628.6	11572.6
	228.3	11601.2	-5.592	11628.8	11572.6
	228.3	11601.2	-5.788	11628.8	11572.6
	228.4	11601.2	-5.436	11629	11572.7
	228.4	11601.2	-5.695	11629	11572.7
	228.5	11601.2	-5.88	11629.2	11572.8
	228.5	11601.2	-5.9	11629.2	11572.8
	228.6	11601.2	-5.992	11629.4	11572.9
	228.6	11601.2	-6.098	11629.4	11572.9
	228.7	11601.2	-5.749	11629.6	11573
	228.7	11601.2	-6.277	11629.6	11573
	228.8	11601.2	-6.098	11629.7	11573.1
	228.8	11601.2	-6.29	11629.7	11573.1
	228.9	11601.2	-6.629	11629.9	11573.2
	228.9	11601.2	-6.525	11629.9	11573.2
	229	11601.2	-6.805	11630.1	11573.4
	229	11601.2	-6.674	11630.1	11573.4
	229.1	11601.2	-7.175	11630.2	11573.5
	229.1	11601.2	-7.336	11630.2	11573.5
	229.2	11601.2	-7.625	11630.4	11573.6
	229.2	11601.2	-7.896	11630.4	11573.6
	229.3	11601.2	-8.037	11630.6	11573.7
	229.3	11601.2	-8.217	11630.6	11573.7
	229.4	11601.2	-8.008	11630.8	11573.9
	229.4	11601.2	-8.074	11630.8	11573.9
	229.5	11601.3	-7.943	11631	11574
	229.5	11601.3	-7.909	11631	11574
	229.6	11601.3	-7.829	11631.2	11574.1
	229.6	11601.3	-7.368	11631.2	11574.1
	229.7	11601.5	-7.254	11631.4	11574.2
	229.7	11601.5	-6.702	11631.4	11574.2
	229.8	11601.7	-6.582	11631.6	11574.3
	229.8	11601.7	-6.283	11631.6	11574.3
	229.9	11601.9	-6.227	11631.9	11574.5
	229.9	11601.9	-6.257	11631.9	11574.5
	230	11602.1	-6.373	11632.1	11574.6
	230	11602.1	-6.57	11632.1	11574.6
	230.1	11602.4	-6.38	11632.4	11574.7
	230.1	11602.4	-6.207	11632.4	11574.7
	230.2	11602.7	-6.457	11632.7	11574.8
	230.2	11602.7	-6.432	11632.7	11574.8
	230.3	11603	-6.284	11632.9	11574.9
	230.3	11603	-6.265	11632.9	11574.9
	230.4	11603.4	-6.261	11633.2	11575.1
	230.4	11603.4	-6.331	11633.2	11575.1
	230.5	11603.7	-6.381	11633.5	11575.2
	230.5	11603.7	-6.173	11633.5	11575.2
	230.6	11604.1	-6.446	11633.8	11575.3
	230.6	11604.1	-6.283	11633.8	11575.3
	230.7	11604.5	-6.295	11634.1	11575.5
	230.7	11604.5	-6.156	11634.1	11575.5
	230.8	11604.9	-6.078	11634.5	11575.6
	230.8	11604.9	-6.161	11634.5	11575.6
	230.9	11605.3	-5.875	11634.8	11575.8
	230.9	11605.3	-5.831	11634.8	11575.8
	231	11605.8	-5.825	11635.1	11576
	231	11605.8	-5.893	11635.1	11576
	231.1	11606.2	-5.887	11635.4	11576.1
	231.1	11606.2	-5.796	11635.4	11576.1
	231.2	11606.7	-5.663	11635.8	11576.3
	231.2	11606.7	-5.81	11635.8	11576.3
	231.3	11607.1	-5.428	11636.1	11576.6
	231.3	11607.1	-5.409	11636.1	11576.6
	231.4	11607.6	-5.4	11636.4	11576.8
	231.4	11607.6	-5.458	11636.4	11576.8
	231.5	11608.1	-5.628	11636.8	11577
	231.5	11608.1	-5.346	11636.8	11577
	231.6	11608.5	-5.311	11637.1	11577.3
	231.6	11608.5	-5.324	11637.1	11577.3
	231.7	11609	-5.033	11637.5	11577.5
	231.7	11609	-4.812	11637.5	11577.5
	231.8	11609.5	-4.554	11637.8	11577.8
	231.9	11610	-4.47	11638.2	11578.1
	231.9	11610	-4.297	11638.2	11578.1
	232	11610.5	-4.326	11638.5	11578.4
	232	11610.5	-4.484	11638.5	11578.4
	232.1	11611	-4.368	11638.9	11578.7
	232.1	11611	-4.424	11638.9	11578.7
	232.2	11611.4	-4.385	11639.3	11579.1
	232.2	11611.4	-4.455	11639.3	11579.1
	232.3	11611.9	-4.532	11639.6	11579.7
	232.3	11611.9	-4.966	11639.6	11579.7
	232.4	11612.4	-4.689	11640	11580.4
	232.4	11612.4	-4.867	11640	11580.4
	232.5	11612.9	-4.94	11640.4	11581.1
	232.5	11612.9	-5.282	11640.4	11581.1
	232.6	11613.4	-5.051	11640.7	11581.8
	232.6	11613.4	-5.353	11640.7	11581.8
	232.7	11613.9	-5.549	11641.1	11582.5
	232.7	11613.9	-5.407	11641.1	11582.5
	232.8	11614.4	-5.642	11641.5	11583.2
	232.8	11614.4	-5.628	11641.5	11583.2
	232.9	11614.9	-5.779	11641.9	11584
	233	11615.4	-5.578	11642.3	11584.7
	233	11615.4	-5.698	11642.3	11584.7
	233.1	11615.9	-5.459	11642.7	11585.4
	233.1	11615.9	-5.71	11642.7	11585.4
	233.2	11616.5	-5.622	11643	11586.2
	233.2	11616.5	-5.546	11643	11586.2
	233.3	11617	-5.697	11643.4	11586.9
	233.3	11617	-5.568	11643.4	11586.9
	233.4	11617.5	-5.501	11643.8	11587.6
	233.4	11617.5	-5.571	11643.8	11587.6
	233.5	11618	-5.698	11644.2	11588.4
	233.5	11618	-5.494	11644.2	11588.4
	233.6	11618.5	-5.584	11644.6	11589.1
	233.6	11618.5	-5.481	11644.6	11589.1
	233.7	11619	-5.563	11645	11589.8
	233.7	11619	-5.49	11645	11589.8
	233.8	11619.5	-5.452	11645.4	11590.5
	233.8	11619.5	-5.432	11645.4	11590.5
	233.9	11620.1	-5.359	11645.8	11591.3
	233.9	11620.1	-5.327	11645.8	11591.3
	234	11620.6	-5.071	11646.3	11592
	234	11620.6	-5.136	11646.3	11592
	234.1	11621.1	-4.976	11646.7	11592.7
	234.1	11621.1	-4.951	11646.7	11592.7
	234.2	11621.6	-4.756	11647.1	11593.4
	234.2	11621.6	-4.834	11647.1	11593.4
	234.3	11622.1	-4.873	11647.5	11594.1
	234.3	11622.1	-4.926	11647.5	11594.1
	234.4	11622.7	-4.889	11647.9	11594.8
	234.4	11622.7	-5.009	11647.9	11594.8
	234.5	11623.2	-4.79	11648.3	11595.5
	234.5	11623.2	-4.782	11648.3	11595.5
	234.6	11623.7	-4.791	11648.8	11596.2
	234.6	11623.7	-4.688	11648.8	11596.2
	234.7	11624.2	-4.658	11649.2	11596.9
	234.7	11624.2	-4.737	11649.2	11596.9
	234.8	11624.7	-4.71	11649.6	11597.5
	234.8	11624.7	-4.625	11649.6	11597.5
	234.9	11625.3	-4.815	11650	11598.2
	234.9	11625.3	-4.91	11650	11598.2
	235	11625.8	-4.708	11650.4	11598.9
	235	11625.8	-4.743	11650.4	11598.9
	235.1	11626.3	-4.822	11650.9	11599.6
	235.1	11626.3	-4.887	11650.9	11599.6
	235.2	11626.8	-4.883	11651.3	11600.3
	235.2	11626.8	-4.842	11651.3	11600.3
	235.3	11627.3	-4.674	11651.7	11600.9
	235.3	11627.3	-4.821	11651.7	11600.9
	235.4	11627.9	-4.911	11652.1	11601.6
	235.4	11627.9	-4.757	11652.1	11601.6
	235.5	11628.4	-4.762	11652.5	11602.3
	235.5	11628.4	-4.922	11652.5	11602.3
	235.6	11628.9	-5.081	11653	11602.9
	235.6	11628.9	-5.603	11653	11602.9
	235.7	11629.4	-5.527	11653.4	11603.6
	235.7	11629.4	-5.556	11653.4	11603.6
	235.8	11629.9	-5.601	11653.8	11604.3
	235.8	11629.9	-5.576	11653.8	11604.3
	235.9	11630.4	-5.697	11654.2	11604.9
	235.9	11630.4	-5.384	11654.2	11604.9
	236	11630.9	-5.317	11654.7	11605.6
	236	11630.9	-5.491	11654.7	11605.6
	236.1	11631.4	-4.922	11655.1	11606.3
	236.1	11631.4	-4.919	11655.1	11606.3
	236.2	11632	-4.802	11655.5	11606.9
	236.2	11632	-4.852	11655.5	11606.9
	236.3	11632.5	-4.762	11656	11607.6
	236.3	11632.5	-4.713	11656	11607.6
	236.4	11633	-4.509	11656.5	11608.2
	236.4	11633	-4.69	11656.5	11608.2
	236.5	11633.5	-4.745	11657	11608.9
	236.5	11633.5	-4.594	11657	11608.9
	236.6	11634	-4.564	11657.5	11609.6
	236.6	11634	-4.563	11657.5	11609.6
	236.7	11634.5	-4.447	11658	11610.2
	236.7	11634.5	-4.745	11658	11610.2
	236.8	11635	-4.593	11658.5	11610.9
	236.8	11635	-4.55	11658.5	11610.9
	236.9	11635.5	-4.97	11659.1	11611.5
	236.9	11635.5	-4.933	11659.1	11611.5
	237	11636	-5.374	11659.7	11612.2
	237	11636	-5.497	11659.7	11612.2
	237.1	11636.5	-5.344	11660.3	11612.8
	237.1	11636.5	-5.407	11660.3	11612.8
	237.2	11637.1	-5.529	11660.9	11613.4
	237.2	11637.1	-5.64	11660.9	11613.4
	237.3	11637.6	-5.649	11661.6	11614.1
	237.3	11637.6	-5.654	11661.6	11614.1
	237.4	11638.1	-5.573	11662.3	11614.7
	237.4	11638.1	-5.642	11662.3	11614.7
	237.5	11638.6	-5.591	11663	11615.4
	237.5	11638.6	-5.532	11663	11615.4
	237.6	11639.1	-5.508	11663.8	11616
	237.6	11639.1	-5.489	11663.8	11616
	237.7	11639.6	-5.571	11664.6	11616.6
	237.8	11640.1	-5.524	11665.4	11617.3
	237.8	11640.1	-5.47	11665.4	11617.3
	237.9	11640.6	-5.605	11666.3	11617.9
	237.9	11640.6	-5.579	11666.3	11617.9
	238	11641.2	-5.576	11667.1	11618.5
	238	11641.2	-5.665	11667.1	11618.5
	238.1	11641.7	-5.628	11668	11619.2
	238.1	11641.7	-5.586	11668	11619.2
	238.2	11642.2	-5.497	11668.9	11619.8
	238.2	11642.2	-5.514	11668.9	11619.8
	238.3	11642.7	-5.418	11669.9	11620.4
	238.3	11642.7	-5.521	11669.9	11620.4
	238.4	11643.2	-5.504	11670.8	11621
	238.4	11643.2	-5.518	11670.8	11621
	238.5	11643.8	-5.593	11671.7	11621.7
	238.5	11643.8	-5.453	11671.7	11621.7
	238.6	11644.3	-5.298	11672.7	11622.3
	238.6	11644.3	-5.638	11672.7	11622.3
	238.7	11644.8	-5.562	11673.6	11622.9
	238.7	11644.8	-5.689	11673.6	11622.9
	238.8	11645.3	-5.321	11674.6	11623.5
	238.8	11645.3	-5.17	11674.6	11623.5
	238.9	11645.9	-5.312	11675.5	11624.1
	238.9	11645.9	-5.492	11675.5	11624.1
	239	11646.4	-5.537	11676.5	11624.7
	239	11646.4	-5.44	11676.5	11624.7
	239.1	11646.9	-5.705	11677.4	11625.3
	239.1	11646.9	-5.576	11677.4	11625.3
	239.2	11647.5	-5.741	11678.4	11625.9
	239.2	11647.5	-5.802	11678.4	11625.9
	239.3	11648	-5.848	11679.3	11626.5
	239.3	11648	-5.893	11679.3	11626.5
	239.4	11648.6	-5.901	11680.2	11627.1
	239.4	11648.6	-5.947	11680.2	11627.1
	239.5	11649.1	-5.874	11681.1	11627.7
	239.5	11649.1	-5.749	11681.1	11627.7
	239.6	11649.7	-5.765	11682	11628.3
	239.6	11649.7	-5.583	11682	11628.3
	239.7	11650.2	-5.516	11682.8	11628.9
	239.7	11650.2	-5.399	11682.8	11628.9
	239.8	11650.8	-5.845	11683.7	11629.4
	239.8	11650.8	-5.638	11683.7	11629.4
	239.9	11651.3	-5.474	11684.5	11630
	239.9	11651.3	-5.323	11684.5	11630
	240	11651.9	-5.325	11685.3	11630.6
	240	11651.9	-5.228	11685.3	11630.6
	240.1	11652.4	-5.18	11686.1	11631.2
	240.1	11652.4	-5.174	11686.1	11631.2
	240.2	11653	-5.092	11686.8	11631.7
	240.2	11653	-5.234	11686.8	11631.7
	240.3	11653.5	-5.148	11687.6	11632.3
	240.3	11653.5	-5.188	11687.6	11632.3
	240.4	11654.1	-5.107	11688.3	11632.9
	240.4	11654.1	-5.87	11688.3	11632.9
	240.5	11654.6	-5.323	11689	11633.5
	240.5	11654.6	-5.399	11689	11633.5
	240.6	11655.2	-5.592	11689.7	11634
	240.6	11655.2	-5.632	11689.7	11634
	240.7	11655.8	-5.762	11690.4	11634.6
	240.7	11655.8	-5.761	11690.4	11634.6
	240.8	11656.3	-5.837	11691	11635.2
	240.8	11656.3	-5.789	11691	11635.2
	240.9	11656.9	-5.784	11691.6	11635.8
	240.9	11656.9	-5.656	11691.6	11635.8
	241	11657.4	-5.682	11692.3	11636.4
	241	11657.4	-5.678	11692.3	11636.4
	241.1	11658	-5.716	11692.9	11637
	241.1	11658	-5.59	11692.9	11637
	241.2	11658.5	-5.749	11693.5	11637.5
	241.2	11658.5	-5.647	11693.5	11637.5
	241.3	11659.1	-5.647	11694	11638.1
	241.3	11659.1	-5.653	11694	11638.1
	241.4	11659.6	-5.668	11694.6	11638.7
	241.4	11659.6	-5.602	11694.6	11638.7
	241.5	11660.2	-5.466	11695.1	11639.3
	241.5	11660.2	-5.482	11695.1	11639.3
	241.6	11660.7	-5.438	11695.7	11639.9
	241.6	11660.7	-5.619	11695.7	11639.9
	241.7	11661.2	-5.645	11696.2	11640.6
	241.7	11661.2	-5.807	11696.2	11640.6
	241.8	11661.8	-5.977	11696.7	11641.2
	241.8	11661.8	-5.951	11696.7	11641.2
	241.9	11662.3	-6.03	11697.1	11641.8
	241.9	11662.3	-6.084	11697.1	11641.8
	242	11662.8	-6.069	11697.6	11642.4
	242	11662.8	-6.025	11697.6	11642.4
	242.1	11663.4	-6.253	11698.1	11643.1
	242.1	11663.4	-6.246	11698.1	11643.1
	242.2	11663.9	-6.433	11698.5	11643.7
	242.2	11663.9	-6.535	11698.5	11643.7
	242.3	11664.4	-6.631	11699	11644.3
	242.3	11664.4	-6.464	11699	11644.3
	242.4	11665	-6.581	11699.4	11645
	242.4	11665	-6.523	11699.4	11645
	242.5	11665.5	-6.522	11699.8	11645.6
	242.5	11665.5	-6.418	11699.8	11645.6
	242.6	11666	-6.397	11700.2	11646.3
	242.6	11666	-6.401	11700.2	11646.3
	242.7	11666.5	-6.398	11700.6	11646.9
	242.7	11666.5	-6.248	11700.6	11646.9
	242.8	11667.1	-6.31	11701	11647.6
	242.8	11667.1	-6.251	11701	11647.6
	242.9	11667.6	-6.173	11701.4	11648.2
	242.9	11667.6	-6.332	11701.4	11648.2
	243	11668.1	-6.471	11701.7	11648.8
	243	11668.1	-6.214	11701.7	11648.8
	243.1	11668.7	-6.3	11702.1	11649.5
	243.1	11668.7	-6.329	11702.1	11649.5
	243.2	11669.2	-6.343	11702.5	11650.1
	243.2	11669.2	-6.139	11702.5	11650.1
	243.3	11669.7	-6.165	11702.8	11650.8
	243.3	11669.7	-6.256	11702.8	11650.8
	243.4	11670.2	-6.004	11703.1	11651.4
	243.4	11670.2	-6.03	11703.1	11651.4
	243.5	11670.8	-5.978	11703.5	11652.1
	243.5	11670.8	-6.123	11703.5	11652.1
	243.6	11671.3	-6.262	11703.8	11652.7
	243.6	11671.3	-6.278	11703.8	11652.7
	243.7	11671.8	-6.303	11704.1	11653.3
	243.7	11671.8	-6.255	11704.1	11653.3
	243.8	11672.4	-6.459	11704.5	11654
	243.8	11672.4	-6.4	11704.5	11654
	243.9	11672.9	-6.424	11704.8	11654.6
	243.9	11672.9	-6.48	11704.8	11654.6
	244	11673.4	-6.413	11705.1	11655.2
	244	11673.4	-6.896	11705.1	11655.2
	246	11684.2	-5.921	11710.8	11667
	246.8	11688.4	-5.6	11713	11671.3
	246.9	11688.9	-5.618	11713.3	11671.8
	247	11689.5	-5.443	11713.6	11672.3
	247.1	11690	-5.204	11713.9	11672.9
	247.2	11690.5	-5.265	11714.2	11673.4
	247.3	11691.1	-5.307	11714.5	11673.9
	247.4	11691.6	-5.446	11714.8	11674.4
	247.5	11692.1	-5.622	11715.1	11674.9
	247.6	11692.6	-5.879	11715.4	11675.4
	247.7	11693.2	-5.998	11715.8	11675.9
	247.8	11693.7	-6.14	11716.1	11676.4
	247.9	11694.2	-6.119	11716.5	11676.9
	248	11694.7	-6.259	11716.8	11677.4
	248.1	11695.3	-6.352	11717.2	11677.9
	248.2	11695.8	-6.313	11717.6	11678.4
	248.3	11696.3	-6.425	11718	11678.9
	248.4	11696.9	-6.437	11718.3	11679.4
	248.5	11697.4	-6.337	11718.7	11679.9
	248.6	11697.9	-6.427	11719.1	11680.4
	248.7	11698.4	-6.445	11719.5	11680.8
	248.8	11699	-6.571	11719.9	11681.3
	248.9	11699.5	-6.488	11720.3	11681.8
	249	11700	-6.38	11720.8	11682.2
	249.1	11700.5	-6.403	11721.2	11682.7
	249.2	11701.1	-6.307	11721.6	11683.2
	249.3	11701.6	-6.197	11722.1	11683.6
	249.4	11702.1	-6.199	11722.5	11684
	249.5	11702.6	-6.012	11722.9	11684.5
	249.6	11703.2	-6.304	11723.4	11684.9
	249.7	11703.7	-6.116	11723.8	11685.3
	249.8	11704.2	-5.733	11724.3	11685.7
	249.9	11704.7	-5.626	11724.7	11686.2
	250	11705.2	-5.447	11725.2	11686.6
	250.1	11705.8	-5.393	11725.7	11687
	250.2	11706.3	-5.284	11726.1	11687.4
	250.3	11706.8	-5.297	11726.6	11687.8
	250.4	11707.3	-5.409	11727.1	11688.3
	250.5	11707.8	-5.648	11727.5	11688.7
	250.6	11708.4	-5.827	11728	11689.1
	250.7	11708.9	-6.056	11728.5	11689.6
	250.8	11709.4	-6.082	11729	11690
	250.9	11709.9	-6.174	11729.5	11690.5
	251	11710.4	-6.152	11730	11691
	251.1	11710.9	-5.964	11730.4	11691.5
	251.2	11711.5	-5.874	11730.9	11692
	251.3	11712	-5.635	11731.4	11692.5
	251.4	11712.5	-5.615	11731.9	11693.1
	251.5	11713	-5.629	11732.4	11693.6
	251.6	11713.5	-5.569	11732.9	11694.2
	251.7	11714	-5.687	11733.4	11694.8
	251.8	11714.6	-5.79	11733.9	11695.4
	251.9	11715.1	-6.055	11734.4	11696.1
	252	11715.6	-6.112	11734.9	11696.7
	252.1	11716.1	-6.227	11735.4	11697.4
	252.2	11716.6	-6.39	11735.9	11698
	252.3	11717.1	-6.568	11736.4	11698.7
	252.4	11717.6	-6.647	11736.8	11699.4
	252.5	11718.1	-6.75	11737.3	11700
	252.6	11718.6	-6.955	11737.8	11700.7
	252.7	11719.1	-7.178	11738.2	11701.4
	252.8	11719.6	-7.199	11738.7	11702
	252.9	11720.1	-7.146	11739.2	11702.7
	253	11720.6	-7.17	11739.6	11703.3
	253.1	11721.1	-7.294	11740	11704
	253.2	11721.6	-7.297	11740.5	11704.6
	253.3	11722.1	-7.149	11740.9	11705.2
	253.4	11722.5	-7.141	11741.3	11705.8
	253.5	11723	-6.903	11741.7	11706.3
	253.6	11723.5	-7.012	11742.1	11706.9
	253.7	11723.9	-6.961	11742.5	11707.4
	253.8	11724.4	-7.064	11742.9	11707.9
	253.9	11724.8	-6.976	11743.2	11708.3
	254	11725.3	-6.723	11743.6	11708.8
	254.1	11725.7	-6.697	11744	11709.2
	254.2	11726.2	-6.756	11744.3	11709.7
	254.3	11726.6	-6.407	11744.7	11710.1
	254.4	11727	-6.394	11745.1	11710.5
	254.5	11727.5	-6.342	11745.4	11710.9
	254.6	11727.9	-6.258	11745.8	11711.2
	254.7	11728.3	-6.196	11746.2	11711.6
	254.8	11728.8	-6.217	11746.6	11712
	254.9	11729.2	-6.172	11747	11712.3
	255	11729.7	-6.072	11747.4	11712.5
	255.1	11730.1	-6.14	11747.9	11712.6
	255.2	11730.6	-6.15	11748.3	11712.8
	255.3	11731	-6.247	11748.8	11713
	255.4	11731.5	-6.24	11749.3	11713.2
	255.5	11731.9	-6.301	11749.8	11713.4
	255.6	11732.4	-6.412	11750.4	11713.5
	255.7	11732.9	-6.353	11750.9	11713.7
	255.8	11733.3	-6.339	11751.5	11713.9
	255.9	11733.8	-6.343	11752.1	11714.1
	256	11734.3	-6.305	11752.7	11714.2
	256.1	11734.7	-6.336	11753.3	11714.4
	256.2	11735.2	-6.299	11753.9	11714.6
	256.3	11735.7	-6.295	11754.5	11714.7
	256.4	11736.2	-6.283	11755.1	11714.9
	256.5	11736.6	-6.368	11755.7	11715
	256.6	11737.1	-6.464	11756.3	11715.1
	256.7	11737.5	-6.543	11756.9	11715.2
	256.8	11738	-6.573	11757.5	11715.3
	256.9	11738.4	-6.569	11758	11715.3
	257.1	11739.3	-6.476	11759	11715.3
	257.2	11739.7	-6.437	11759.5	11715.3
	257.3	11740.1	-6.328	11759.9	11715.3
	257.4	11740.5	-6.584	11760.3	11715.3
	257.5	11740.8	-6.61	11760.6	11715.3
	257.6	11741.2	-6.725	11760.9	11715.3
	257.7	11741.5	-6.753	11761.2	11715.3
	257.8	11741.9	-6.963	11761.4	11715.3
	257.9	11742.2	-6.932	11761.6	11715.3
	258	11742.5	-6.919	11761.7	11715.3
	258.1	11742.8	-6.872	11761.9	11715.3
	258.2	11743.1	-6.755	11762	11715.3
	258.3	11743.4	-6.543	11762.1	11715.3
	258.4	11743.7	-6.58	11762.2	11715.3
	258.5	11744	-6.691	11762.3	11715.3
	258.6	11744.3	-6.726	11762.4	11715.3
	258.7	11744.6	-6.744	11762.5	11715.3
	258.8	11745	-6.867	11762.6	11715.3
	258.9	11745.3	-6.876	11762.7	11715.3
	259	11745.6	-6.804	11762.8	11715.3
	259.1	11745.9	-6.769	11763	11715.3
	259.2	11746.3	-6.768	11763.1	11715.4
	259.3	11746.6	-6.497	11763.4	11715.4
	259.4	11747	-6.405	11763.6	11715.6
	259.5	11747.4	-6.5	11763.9	11715.7
	259.6	11747.8	-6.406	11764.2	11716
	259.7	11748.2	-6.501	11764.6	11716.3
	259.8	11748.6	-6.686	11765	11716.7
	259.9	11749.1	-6.551	11765.4	11717.1
	260	11749.6	-6.288	11765.9	11717.6
	260.1	11750	-6.214	11766.4	11718.1
	260.2	11750.5	-6.174	11766.9	11718.8
	260.3	11751	-6.177	11767.5	11719.8
	260.4	11751.5	-6.132	11768	11720.9
	260.5	11752	-6.16	11768.6	11722.1
	260.6	11752.6	-6.114	11769.2	11723.2
	260.7	11753.1	-6.223	11769.8	11724.3
	260.8	11753.6	-5.946	11770.4	11725.1
	260.9	11754.2	-5.837	11771	11725.6
	261	11754.7	-5.774	11771.7	11726.1
	261.1	11755.2	-5.776	11772.3	11726.5
	261.2	11755.8	-5.779	11772.9	11726.9
	261.3	11756.3	-5.755	11773.5	11727.2
	261.4	11756.9	-5.792	11774.1	11727.5
	261.5	11757.4	-5.845	11774.7	11727.7
	261.6	11758	-6.071	11775.3	11727.9
	261.7	11758.5	-6.146	11775.8	11728
	261.8	11759.1	-6.053	11776.3	11728
	261.9	11759.6	-6.35	11776.9	11728
	262	11760.2	-6.04	11777.4	11728
	262.1	11760.7	-6.36	11777.9	11728
	262.2	11761.2	-6.401	11778.4	11728
	262.3	11761.8	-6.481	11778.9	11728
	262.4	11762.3	-6.487	11779.4	11728
	262.5	11762.9	-6.501	11779.9	11728
	262.6	11763.4	-6.643	11780.4	11728
	262.7	11763.9	-6.718	11780.8	11728
	262.8	11764.5	-6.827	11781.3	11728
	262.9	11765	-6.736	11781.8	11728
	263	11765.6	-6.759	11782.3	11728
	263.1	11766.1	-6.643	11782.8	11728
	263.2	11766.7	-6.485	11783.3	11728
	263.3	11767.2	-6.463	11783.8	11728
	263.4	11767.7	-6.52	11784.3	11728
	263.5	11768.3	-6.638	11784.8	11728
	263.6	11768.8	-6.695	11785.3	11728
	263.7	11769.4	-6.583	11785.8	11728
	263.8	11769.9	-6.837	11786.4	11728
	263.9	11770.5	-6.778	11786.9	11728.1
	264	11771.1	-6.791	11787.5	11728.3
	264.1	11771.6	-6.898	11788.1	11728.4
	264.2	11772.2	-6.846	11788.7	11728.7
	264.3	11772.7	-6.7	11789.2	11728.9
	264.4	11773.3	-6.446	11789.8	11729.2
	264.5	11773.9	-6.376	11790.4	11729.5
	264.6	11774.5	-6.361	11791	11729.9
	264.7	11775	-6.359	11791.7	11730.2
	264.8	11775.6	-6.483	11792.3	11730.7
	264.9	11776.2	-6.476	11792.9	11731.1
	265	11776.8	-6.624	11793.5	11732
	265.1	11777.4	-6.842	11794.2	11733
	265.2	11778	-6.903	11794.8	11734
	265.3	11778.6	-7.012	11795.5	11735.1
	265.4	11779.2	-7.017	11796.1	11736.2
	265.5	11779.8	-7.069	11796.8	11737.3
	265.6	11780.4	-6.947	11797.4	11738.5
	265.7	11781.1	-6.841	11798.1	11739.6
	265.8	11781.7	-6.599	11798.8	11740.9
	265.9	11782.3	-6.391	11799.4	11742.1
	266	11783	-6.174	11800.1	11743.3
	266.1	11783.6	-6.032	11800.8	11744.6
	266.2	11784.3	-5.714	11801.4	11745.9
	266.3	11784.9	-5.644	11802.1	11747.1
	266.4	11785.6	-5.337	11802.8	11748.4
	266.5	11786.2	-6.239	11803.5	11749.6
	266.6	11786.9	-6.459	11804.2	11750.8
	266.7	11787.6	-6.512	11804.9	11752
	266.8	11788.2	-6.544	11805.6	11753.2
	266.9	11788.9	-6.772	11806.3	11754.3
	267	11789.5	-6.503	11807	11755.5
	267.1	11790.2	-6.574	11807.8	11756.5
	267.2	11790.9	-6.448	11808.5	11757.6
	267.3	11791.5	-6.335	11809.2	11758.5
	267.4	11792.2	-6.178	11809.9	11759.5
	267.5	11792.9	-6.231	11810.7	11760.3
	267.6	11793.5	-6.213	11811.4	11761.1
	267.7	11794.2	-6.16	11812.2	11761.9
	267.8	11794.9	-6.116	11813	11762.6
	268.1	11796.9	-6.202	11815.3	11764.4
	268.2	11797.5	-6.226	11816.1	11764.9
	268.3	11798.2	-6.273	11816.9	11765.4
	268.4	11798.9	-6.371	11817.7	11765.9
	268.5	11799.6	-6.503	11818.5	11766.4
	268.6	11800.3	-6.292	11819.4	11766.8
	268.7	11801	-6.136	11820.2	11767.3
	268.8	11801.7	-6.07	11821.1	11767.8
	268.9	11802.5	-6.072	11822	11768.2
	269	11803.2	-6.091	11822.8	11768.7
	269.1	11804	-6.188	11823.7	11769.2
	269.2	11804.7	-6.225	11824.7	11769.8
	269.3	11805.5	-6.316	11825.6	11770.3
	269.4	11806.3	-6.34	11826.5	11770.9
	269.5	11807.2	-6.606	11827.5	11771.6
	269.6	11808	-6.882	11828.5	11772.3
	269.7	11808.8	-6.894	11829.5	11773
	269.8	11809.7	-6.863	11830.5	11773.8
	269.9	11810.6	-6.734	11831.5	11774.6
	270	11811.5	-6.654	11832.5	11775.4
	270.1	11812.4	-6.39	11833.6	11776.3
	270.2	11813.3	-6.057	11834.6	11777.2
	270.3	11814.2	-5.881	11835.7	11778.2
	270.4	11815.2	-6.038	11836.7	11779.2
	270.5	11816.1	-6.158	11837.8	11780.2
	270.6	11817.1	-6.315	11838.9	11781.2
	270.7	11818	-6.285	11839.9	11782.2
	270.8	11819	-6.233	11841	11783.3
	270.9	11820	-6.278	11842.1	11784.3
	271	11821	-6.417	11843.2	11785.4
	271.1	11821.9	-6.465	11844.3	11786.5
	271.2	11822.9	-6.555	11845.4	11787.6
	271.3	11823.9	-6.771	11846.4	11788.6
	271.4	11824.9	-6.764	11847.5	11789.7
	271.5	11825.9	-6.651	11848.6	11790.8
	271.6	11826.9	-6.597	11849.7	11791.9
	271.7	11827.9	-6.61	11850.7	11793
	271.8	11828.9	-6.807	11851.8	11794
	271.9	11829.9	-6.858	11852.8	11795.1
	272	11830.9	-7.115	11853.9	11796.2
	272.1	11831.9	-7.301	11854.9	11797.2
	272.2	11832.9	-7.519	11856	11798.3
	272.3	11833.9	-7.474	11857	11799.4
	272.4	11835	-7.172	11858.1	11800.5
	272.5	11836	-7.033	11859.2	11801.6
	272.6	11837.1	-6.489	11860.2	11802.7
	272.7	11838.2	-6.436	11861.3	11803.8
	272.8	11839.3	-5.959	11862.4	11805
	272.9	11840.4	-5.888	11863.5	11806.1
	273	11841.6	-5.695	11864.6	11807.3
	273.1	11842.7	-5.737	11865.7	11808.5
	273.2	11843.9	-5.975	11866.9	11809.7
	273.3	11845.2	-5.967	11868	11810.9
	273.4	11846.4	-6.161	11869.2	11812.2
	273.5	11847.7	-6.433	11870.4	11813.5
	273.6	11849	-6.6	11871.6	11814.8
	273.7	11850.4	-6.738	11872.8	11816.1
	273.8	11851.8	-6.736	11874	11817.5
	273.9	11853.2	-6.744	11875.3	11818.9
	274	11854.6	-6.665	11876.5	11820.3
	274.1	11856	-6.382	11877.8	11821.7
	274.2	11857.5	-6.383	11879.1	11823.2
	274.3	11858.9	-6.457	11880.4	11824.6
	274.4	11860.4	-6.627	11881.7	11826.1
	274.5	11861.9	-6.558	11883.1	11827.6
	274.6	11863.4	-6.559	11884.4	11829.1
	274.7	11864.9	-6.417	11885.7	11830.6
	274.8	11866.3	-6.515	11887.1	11832.1
	274.9	11867.8	-6.503	11888.4	11833.6
	275	11869.3	-6.56	11889.8	11835.2
	275.1	11870.7	-6.42	11891.2	11836.7
	275.2	11872.2	-6.472	11892.5	11838.2
	275.3	11873.6	-6.456	11893.9	11839.8
	275.4	11875	-6.556	11895.2	11841.3
	275.5	11876.4	-6.656	11896.6	11842.8
	275.6	11877.8	-6.593	11898	11844.3
	275.7	11879.1	-6.84	11899.3	11845.9
	275.8	11880.4	-6.823	11900.7	11847.4
	275.9	11881.7	-6.962	11902	11848.9
	276	11883	-6.972	11903.4	11850.4
	276.1	11884.3	-7.013	11904.7	11851.9
	276.2	11885.5	-6.921	11906.1	11853.4
	276.3	11886.7	-6.856	11907.4	11855
	276.4	11888	-6.914	11908.8	11856.5
	276.5	11889.2	-6.748	11910.1	11858
	276.6	11890.4	-6.951	11911.5	11859.6
	276.7	11891.6	-7.044	11912.8	11861.1
	276.8	11892.9	-7.148	11914.2	11862.6
	276.9	11894.1	-7.153	11915.5	11864.2
	277	11895.3	-7.061	11916.9	11865.8
	277.1	11896.6	-6.927	11918.2	11867.3
	277.2	11897.8	-6.633	11919.6	11868.9
	277.3	11899.1	-6.41	11921	11870.5
	277.4	11900.3	-6.228	11922.3	11872.2
	277.5	11901.6	-6.08	11923.7	11873.8
	277.6	11902.9	-5.995	11925.1	11875.5
	277.7	11904.2	-5.9	11926.4	11877.1
	277.8	11905.6	-5.725	11927.8	11878.8
	277.9	11906.9	-5.718	11929.2	11880.5
	278	11908.3	-5.709	11930.6	11882.2
	278.1	11909.6	-5.83	11932	11883.8
	278.2	11911	-5.986	11933.4	11885.5
	278.3	11912.4	-5.933	11934.9	11887.2
	278.4	11913.8	-6.058	11936.3	11888.8
	278.5	11915.2	-6.063	11937.8	11890.5
	278.6	11916.7	-6.042	11939.3	11892.1
	278.7	11918.1	-6.025	11940.7	11893.7
	278.8	11919.5	-6.075	11942.3	11895.3
	278.9	11920.9	-5.717	11943.8	11896.9
	279	11922.4	-5.721	11945.3	11898.4
	279.1	11923.8	-6.121	11946.9	11899.9
	279.2	11925.2	-5.469	11948.5	11901.3
	279.3	11926.6	-6.023	11950.1	11902.8
	279.5	11929.5	-5.978	11953.4	11905.4
	279.6	11930.9	-5.962	11955.1	11906.7
	279.7	11932.3	-5.892	11956.8	11907.9
	279.8	11933.7	-5.847	11958.6	11909.1
	280	11936.5	-5.776	11962.2	11911.3
	280.1	11937.9	-5.662	11964	11912.4
	280.2	11939.3	-5.717	11965.8	11913.4
	280.3	11940.7	-5.762	11967.6	11914.4
	280.4	11942	-5.791	11969.5	11915.3
	280.5	11943.4	-5.863	11971.4	11916.3
	280.6	11944.8	-5.982	11973.3	11917.2
	280.7	11946.2	-6.042	11975.1	11918.1
	280.8	11947.5	-6.107	11977	11918.9
	280.9	11948.9	-5.99	11978.9	11919.8
	281	11950.2	-6.114	11980.9	11920.6
	281.1	11951.6	-6.113	11982.8	11921.4
	281.2	11952.9	-6.214	11984.7	11922.2
	281.3	11954.3	-6.122	11986.6	11923.1
	281.4	11955.6	-6.136	11988.5	11923.9
	281.5	11957	-6.194	11990.4	11924.7
	281.6	11958.3	-6.192	11992.3	11925.5
	281.7	11959.7	-6.243	11994.2	11926.3
	281.8	11961	-6.281	11996.1	11927.1
	281.9	11962.4	-6.149	11998	11927.9
	282	11963.7	-6.253	11999.9	11928.8
	282.1	11965	-6.364	12001.8	11929.6
	282.2	11966.3	-6.321	12003.7	11930.5
	282.3	11967.6	-6.288	12005.5	11931.3
	282.4	11968.9	-6.378	12007.4	11932.2
	282.5	11970.2	-6.418	12009.3	11933
	282.6	11971.5	-6.557	12011.2	11933.9
	282.7	11972.8	-6.627	12013.1	11934.8
	282.8	11974	-6.758	12015	11935.7
	282.9	11975.3	-6.689	12016.9	11936.6
	283	11976.5	-6.591	12018.8	11937.5
	283.1	11977.7	-6.687	12020.7	11938.5
	283.2	11978.9	-6.857	12022.6	11939.4
	283.3	11980.1	-6.772	12024.5	11940.4
	283.4	11981.3	-6.909	12026.4	11941.4
	283.5	11982.4	-6.969	12028.3	11942.4
	283.6	11983.6	-6.924	12030.3	11943.4
	283.7	11984.7	-6.906	12032.2	11944.4
	283.8	11985.8	-6.787	12034.1	11945.4
	283.9	11986.9	-6.721	12036.1	11946.5
	284	11988.1	-6.509	12038.1	11947.5
	284.1	11989.3	-6.644	12040	11948.6
	284.2	11990.5	-6.751	12042	11949.6
	284.3	11991.9	-6.672	12044	11950.7
	284.4	11993.2	-6.723	12046	11951.7
	284.5	11994.7	-6.591	12048	11952.7
	284.6	11996.2	-6.437	12050	11953.7
	284.7	11997.9	-6.762	12052	11954.7
	284.8	11999.6	-6.557	12054.1	11955.6
	284.9	12001.5	-6.793	12056.1	11956.6
	285	12003.5	-6.989	12058.1	11957.5
	285.1	12005.7	-7.123	12060.2	11958.3
	285.2	12008	-7.043	12062.2	11959.2
	285.3	12010.5	-6.926	12064.3	11959.9
	285.4	12013.2	-6.69	12066.4	11960.7
	285.5	12016.1	-6.427	12068.5	11961.4
	285.6	12019.1	-6.232	12070.6	11962
	285.7	12022.4	-6.048	12072.7	11962.7
	285.8	12025.8	-6.01	12074.8	11963.3
	285.9	12029.4	-6.022	12076.9	11963.9
	286	12033	-5.997	12079	11964.6
	286.1	12036.8	-5.896	12081.1	11965.4
	286.2	12040.7	-5.757	12083.2	11966.3
	286.3	12044.6	-5.742	12085.3	11967.2
	286.4	12048.6	-5.687	12087.5	11968.3
	286.5	12052.6	-5.367	12089.6	11969.6
	286.6	12056.7	-5.389	12091.7	11971.1
	286.7	12060.7	-5.391	12093.8	11972.8
	286.8	12064.6	-5.432	12096	11974.7
	286.9	12068.6	-5.457	12098.1	11976.9
	287	12072.4	-5.528	12100.2	11979.4
	287.1	12076.2	-5.398	12102.3	11982.2
	287.2	12079.9	-5.464	12104.4	11985.3
	287.3	12083.4	-5.184	12106.6	11988.8
	287.4	12086.8	-5.101	12108.7	11992.7
	287.5	12090	-5.017	12110.8	11997
	287.6	12093.1	-4.908	12112.8	12001.7
	287.7	12096	-5.21	12114.9	12006.8
	287.8	12098.7	-5.512	12117	12012.2
	288.1	12105.9	-5.037	12123.2	12030.2
	288.2	12108.1	-5.011	12125.3	12036.6
	288.3	12110.2	-4.948	12127.3	12043.1
	288.4	12112.1	-4.973	12129.3	12049.7
	288.5	12114	-4.865	12131.4	12056.3
	288.6	12115.8	-4.951	12133.4	12062.9
	288.7	12117.6	-4.95	12135.5	12069.5
	288.8	12119.3	-5.089	12137.5	12076
	288.9	12121	-5.084	12139.5	12082.3
	289.1	12124.3	-5.125	12143.6	12094.4
	289.2	12125.9	-5.373	12145.6	12100.1
	289.3	12127.5	-5.667	12147.6	12105.5
	289.4	12129.2	-5.861	12149.6	12110.5
	289.5	12130.9	-6.087	12151.6	12115.1
	289.6	12132.6	-6.175	12153.6	12119.3
	289.7	12134.3	-6.218	12155.7	12123
	289.8	12136.1	-6.313	12157.7	12126.4
	289.9	12138	-6.398	12159.7	12129.4
	290	12139.8	-6.534	12161.7	12132.1
	290.1	12141.7	-6.389	12163.7	12134.5
	290.2	12143.7	-6.098	12165.7	12136.7
	290.3	12145.6	-5.897	12167.7	12138.5
	290.4	12147.6	-5.783	12169.8	12140.2
	290.5	12149.6	-5.808	12171.8	12141.7
	290.6	12151.6	-5.768	12173.8	12143
	290.7	12153.6	-5.839	12175.8	12144.2
	290.8	12155.7	-5.91	12177.8	12145.2
	290.9	12157.8	-5.908	12179.9	12146.2
	291	12159.8	-5.629	12181.9	12147.2
	291.1	12161.9	-5.496	12183.9	12148.1
	291.2	12164	-5.302	12186	12149.1
	291.3	12166.1	-5.172	12188	12150
	291.4	12168.2	-4.982	12190	12151.1
	291.5	12170.3	-4.864	12192.1	12152.2
	291.6	12172.4	-4.751	12194.1	12153.5
	291.7	12174.5	-4.863	12196.2	12154.8
	291.8	12176.6	-5.069	12198.2	12156.3
	291.9	12178.7	-5.241	12200.3	12157.9
	292	12180.7	-5.31	12202.4	12159.5
	292.1	12182.8	-5.338	12204.4	12161.2
	292.2	12184.8	-5.081	12206.5	12163
	292.3	12186.9	-4.813	12208.6	12164.9
	292.4	12188.9	-4.734	12210.6	12166.8
	292.5	12190.9	-4.807	12212.7	12168.8
	292.6	12192.9	-5.037	12214.8	12170.8
	292.7	12194.8	-4.831	12216.8	12172.8
	292.8	12196.8	-5.08	12218.9	12174.9
	292.9	12198.7	-5.434	12221	12176.9
	293	12200.6	-5.377	12223	12179
	293.1	12202.5	-4.97	12225.1	12181.1
	293.2	12204.3	-4.817	12227.2	12183.1
	293.3	12206.1	-4.893	12229.2	12185.2
	293.4	12207.2	-5.423	12231.3	12187.2
	293.5	12208.1	-5.538	12233.3	12189.1
	293.6	12208.9	-5.586	12235.3	12191.1
	293.7	12209.8	-5.72	12237.4	12192.8
	293.8	12210.6	-5.4	12239.4	12193.8
	293.9	12211.4	-5.348	12241.5	12194.7
	294	12212.3	-5.301	12243.5	12195.6
	294.1	12213.1	-5.399	12245.5	12196.5
	294.2	12213.9	-5.571	12246.5	12197.3
	294.3	12214.8	-5.735	12247.5	12198.2
	294.4	12215.7	-5.636	12248.6	12199.1
	294.5	12216.6	-5.629	12249.6	12200
	294.6	12217.5	-5.489	12250.7	12200.8
	294.7	12218.4	-5.488	12251.7	12201.7
	294.8	12219.4	-5.799	12252.8	12202.6
	294.9	12220.4	-5.854	12253.8	12203.5
	295	12221.5	-6.258	12254.9	12204.4
	295.1	12222.6	-6.361	12256	12205.3
	295.2	12223.8	-6.576	12257.1	12206.3
	295.3	12225	-6.269	12258.2	12207.3
	295.4	12226.3	-6.531	12259.4	12208.2
	295.5	12227.6	-6.625	12260.5	12209.3
	295.6	12229	-6.957	12261.7	12210.3
	295.7	12230.5	-7.018	12262.8	12211.4
	295.8	12232	-6.387	12264	12212.4
	295.9	12233.5	-6.071	12265.1	12213.5
	296	12235	-5.995	12266.2	12214.5
	296.1	12236.5	-6.109	12267.3	12215.6
	296.2	12237.9	-6.248	12268.4	12216.6
	296.3	12239.3	-6.403	12269.3	12217.5
	296.5	12241.8	-7.028	12271.1	12219.2
	296.6	12242.9	-6.044	12271.8	12219.9
	296.7	12243.9	-6.599	12272.4	12220.6
	296.8	12244.8	-6.543	12273	12221.1
	296.9	12245.4	-6.028	12273.4	12221.6
	297	12246	-5.93	12273.6	12221.9
	297.1	12246.3	-6.002	12273.8	12222.1
	297.2	12246.3	-5.907	12273.8	12222.1
	297.3	12246.3	-5.872	12273.8	12222.1
	297.4	12246.3	-5.779	12273.8	12222.1
	297.5	12246.3	-5.876	12273.8	12222.1
	297.6	12246.3	-5.969	12273.8	12222.1
	297.7	12246.3	-5.996	12273.8	12222.1
	297.8	12246.3	-5.918	12273.8	12222.1
	297.9	12246.3	-6.389	12273.8	12222.1
	298	12246.3	-5.426	12273.8	12222.1
	298.1	12246.3	-5.304	12273.8	12222.1
	298.2	12246.3	-5.384	12273.8	12222.1
	298.3	12246.3	-5.378	12273.8	12222.1
	298.4	12246.3	-5.292	12273.8	12222.1
	298.5	12246.4	-5.275	12273.8	12222.1
	298.6	12246.4	-5.283	12273.8	12222.1
	298.7	12246.4	-5.496	12273.8	12222.1
	298.8	12246.4	-5.942	12273.8	12222.1
	298.9	12246.4	-6.25	12273.8	12222.1
	299	12246.4	-6.503	12273.8	12222.1
	299.1	12246.4	-6.791	12273.8	12222.1
	299.2	12246.4	-6.904	12273.8	12222.1
	299.4	12246.4	-6.655	12273.8	12222.1
	299.5	12246.4	-6.475	12273.8	12222.1
	299.6	12246.4	-6.29	12273.8	12222.1
	299.7	12246.4	-6.226	12273.8	12222.1
	299.8	12246.4	-6.141	12273.8	12222.1
	299.9	12246.4	-5.888	12273.8	12222.1
	300	12246.4	-6.246	12273.8	12222.1
	300.1	12246.6	-6.877	12274	12222.1
	300.2	12246.9	-7.084	12274.3	12222.1
	300.3	12247.5	-6.728	12274.7	12222.2
	300.4	12248.1	-6.647	12275.3	12222.3
	300.6	12249.8	-6.654	12276.6	12222.8
	300.7	12250.8	-6.159	12277.3	12223.2
	300.8	12251.9	-6.994	12278.1	12223.6
	300.9	12253.1	-6.468	12279	12224.2
	301	12254.2	-6.77	12279.9	12224.8
	301.1	12255.5	-6.815	12280.8	12225.4
	301.2	12256.7	-7.145	12281.7	12226.1
	301.3	12257.9	-6.765	12282.7	12226.8
	301.4	12259.1	-6.783	12283.6	12227.6
	301.5	12260.3	-6.672	12284.5	12228.4
	301.6	12261.5	-6.649	12285.4	12229.3
	301.7	12262.6	-5.933	12286.2	12230.2
	301.8	12263.6	-6.348	12287	12231
	301.9	12264.7	-6.315	12287.8	12232
	302	12265.6	-6.266	12288.6	12232.9
	302.1	12266.6	-6.385	12289.4	12233.8
	302.3	12268.4	-6.283	12290.9	12235.8
	302.4	12269.3	-6.367	12291.6	12236.8
	302.5	12270.2	-6.183	12292.4	12237.8
	302.6	12271	-6.146	12293.1	12238.8
	302.7	12271.8	-5.855	12293.9	12239.8
	302.8	12272.7	-5.564	12294.7	12240.8
	302.9	12273.5	-5.387	12295.4	12241.9
	303	12274.3	-5.3	12296.2	12242.9
	303.1	12275.1	-5.727	12297	12243.9
	303.2	12275.9	-6.058	12297.8	12244.9
	303.3	12276.7	-6.032	12298.7	12245.9
	303.4	12277.5	-6.301	12299.6	12247
	303.5	12278.4	-6.23	12300.5	12248
	303.6	12279.2	-5.952	12301.4	12248.9
	303.7	12280.1	-5.918	12302.7	12249.9
	303.8	12280.9	-5.74	12304.7	12250.9
	303.9	12281.8	-5.637	12306.7	12252.1
	304	12282.7	-5.43	12308.9	12254.1
	304.1	12283.6	-5.261	12311	12256
	304.2	12284.5	-4.995	12313.2	12257.8
	304.3	12285.5	-4.9	12315.5	12259.7
	304.4	12286.6	-4.581	12317.7	12261.6
	304.5	12288.4	-4.508	12320	12263.4
	304.6	12290.3	-4.578	12322.3	12265.3
	304.7	12292.2	-4.822	12324.7	12267.1
	304.8	12294.1	-4.8	12327	12268.9
	304.9	12296	-4.848	12329.3	12270.8
	305	12298	-5.019	12331.7	12272.6
	305.1	12299.9	-5.075	12334	12274.4
	305.3	12303.8	-5.312	12338.7	12278.1
	305.4	12305.7	-3.923	12341	12279.9
	305.5	12307.6	-3.835	12343.3	12281.7
	305.6	12309.5	-4.094	12345.5	12283.5
	305.7	12311.5	-4.445	12347.8	12285.4
	305.8	12313.4	-5.358	12350	12287.2
	305.9	12315.3	-5.28	12352.2	12289
	306	12317.2	-4.938	12354.3	12290.9
	306.1	12319.1	-4.618	12356.4	12292.7
	306.2	12321	-5.012	12358.5	12294.6
	306.3	12322.9	-5.523	12360.6	12296.4
	306.4	12324.8	-5.66	12362.7	12298.3
	306.5	12326.7	-5.176	12364.7	12300.1
	306.6	12328.6	-5.488	12366.7	12302
	306.7	12330.5	-5.977	12368.6	12303.8
	306.8	12332.4	-4.801	12370.6	12305.7
	306.9	12334.2	-6.607	12372.5	12307.6
	307	12336.1	-6.095	12374.3	12309.4
	307.1	12338	-5.516	12376.2	12311.3
	307.2	12339.8	-5.47	12378	12313.2
	307.3	12341.7	-5.451	12379.8	12315.1
	307.4	12343.5	-5.311	12381.6	12316.9
	307.5	12345.4	-5.312	12383.3	12318.8
	307.6	12347.2	-5.365	12385.1	12320.7
	307.7	12349	-5.692	12386.7	12322.6
	307.8	12350.8	-5.878	12388.4	12324.5
	307.9	12352.6	-5.847	12390.1	12326.3
	308	12354.4	-5.668	12391.7	12328.2
	308.1	12356.2	-5.867	12393.3	12330.1
	308.2	12358	-6.121	12394.9	12331.9
	308.3	12359.8	-6.338	12396.5	12333.8
	308.4	12361.6	-6.332	12398	12335.6
	308.5	12363.4	-6.387	12399.6	12337.5
	308.6	12365.2	-6.29	12401.1	12339.3
	308.7	12366.9	-6.274	12402.7	12341.1
	309	12372.3	-5.827	12407.2	12346.3
	309.2	12375.8	-5.566	12410.3	12349.7
	309.4	12379.3	-5.695	12413.4	12353
	309.6	12382.9	-5.764	12416.5	12356.2
	309.8	12386.4	-6.346	12419.6	12359.2
	310	12389.9	-6.603	12422.8	12362.2
	310.2	12393.5	-6.287	12426	12365
	310.4	12397	-5.885	12429.2	12367.7
	310.6	12400.5	-5.89	12432.5	12370.4
	310.8	12404	-6.126	12435.8	12372.9
	311	12407.6	-6.1	12439.1	12375.4
	311.2	12411.1	-6.006	12442.4	12377.8
	311.4	12414.6	-6.043	12445.8	12380.2
	311.6	12418.1	-5.607	12449.2	12382.5
	311.8	12421.5	-5.62	12452.5	12384.8
	312	12425	-5.186	12455.9	12387
	312.2	12428.5	-5.09	12459.4	12389.3
	312.4	12431.9	-5.635	12462.8	12391.7
	312.6	12435.4	-6.095	12466.2	12394
	312.8	12438.8	-4.592	12469.6	12396.5
	313	12442.3	-6.368	12473	12399.1
	313.2	12445.7	-6.726	12476.4	12401.8
	313.4	12449.2	-6.284	12479.9	12404.6
	313.6	12452.7	-5.734	12483.2	12407.6
	313.8	12456.1	-5.505	12486.6	12410.8
	314	12459.6	-5.383	12490	12414.2
	314.2	12463.1	-5.403	12493.4	12417.7
	314.4	12466.6	-5.643	12496.8	12421.3
	314.6	12470.1	-5.574	12500.2	12425
	314.8	12473.6	-5.753	12503.5	12428.7
	315	12477.1	-5.871	12506.9	12432.6
	315.2	12480.5	-5.739	12510.3	12436.5
	315.4	12484	-5.494	12513.8	12440.3
	315.6	12487.5	-5.25	12517.2	12444.2
	315.8	12491	-5.648	12520.7	12448.1
	316	12494.5	-5.695	12524.2	12452
	316.2	12498	-5.539	12527.7	12455.8
	316.4	12501.5	-5.273	12531.3	12459.7
	316.6	12505	-5.228	12535	12463.6
	316.8	12508.5	-5.231	12538.7	12467.4
	317	12512	-4.996	12542.5	12471.3
	317.2	12515.5	-5.081	12546.4	12475.2
	317.4	12519	-5.315	12550.4	12479.1
	317.6	12522.6	-5.051	12554.5	12483.1
	317.8	12526.1	-4.83	12558.7	12487
	318	12529.7	-4.809	12562.9	12491
	318.2	12533.3	-6.083	12567.2	12495
	318.4	12536.9	-5.986	12571.5	12499
	318.6	12540.5	-5.187	12575.9	12503.1
	318.8	12544.1	-5.33	12580.2	12507.1
	319	12547.7	-5.657	12584.4	12511.1
	319.2	12551.2	-5.772	12588.6	12515.2
	319.4	12554.8	-5.804	12592.7	12519.2
	319.6	12558.4	-5.674	12596.7	12523.2
	319.8	12562	-5.693	12600.5	12527.2
	320	12565.5	-5.961	12604.3	12531.2
	320.2	12569	-5.996	12608	12535.3
	320.4	12572.6	-5.913	12611.6	12539.3
	320.6	12576.1	-6.184	12615.2	12543.4
	320.8	12579.7	-5.914	12618.8	12547.5
	321	12583.3	-5.64	12622.3	12551.6
	321.2	12586.9	-5.715	12626	12555.8
	321.4	12590.5	-5.601	12629.6	12560
	321.6	12594.1	-5.368	12633.3	12564.3
	321.8	12597.7	-5.291	12637.1	12568.7
	322	12601.4	-5.544	12640.9	12572.9
	322.2	12605	-5.403	12644.7	12577
	322.4	12608.7	-5.709	12648.5	12580.9
	322.6	12612.2	-5.746	12652.2	12584.5
	322.8	12615.8	-5.793	12655.7	12587.6
	323	12619.3	-5.83	12659.2	12590.1
	323.2	12622.7	-6.112	12662.4	12591.2
	323.4	12626	-6.554	12665.5	12591.9
	323.6	12629.3	-6.456	12668.2	12592.2
	323.8	12632.4	-6.094	12670.8	12592.2
	324	12635.5	-5.972	12673.2	12592.2
	324.1	12637	-5.92	12674.3	12592.2
	324.2	12638.5	-5.345	12675.4	12592.2
	324.3	12640	-5.987	12676.5	12592.2
	324.4	12641.5	-5.657	12677.5	12592.2
	324.5	12642.9	-5.783	12678.5	12592.2
	324.6	12644.4	-6.085	12679.6	12592.2
	324.7	12645.9	-6.176	12680.6	12592.2
	324.8	12647.4	-6.407	12681.6	12592.2
	324.9	12648.9	-6.35	12682.6	12592.2
	325	12650.4	-6.121	12683.7	12592.2
	325.1	12651.9	-6.344	12684.7	12592.2
	325.2	12653.4	-5.737	12685.8	12592.4
	325.3	12655	-5.775	12686.9	12592.7
	325.5	12658.1	-5.924	12689.3	12593.6
	325.7	12661.4	-5.847	12691.8	12595.9
	325.8	12663	-6.448	12693.1	12597.7
	325.9	12664.7	-6.568	12694.5	12599.8
	326	12666.4	-6.33	12695.9	12602.1
	326.1	12668.1	-6.452	12697.3	12604.6
	326.2	12669.8	-4.679	12698.8	12607.2
	326.3	12671.5	-5.902	12700.3	12610
	326.4	12673.3	-6.081	12701.9	12612.9
	326.5	12675.1	-6.155	12703.5	12615.8
	326.6	12676.8	-4.522	12705.1	12618.9
	326.7	12678.6	-5.55	12706.7	12622
	326.8	12680.4	-6.098	12708.4	12625.2
	326.9	12682.2	-6.555	12710	12628.4
	327	12684.1	-5.873	12711.7	12631.6
	327.1	12685.9	-6.449	12713.4	12634.7
	327.2	12687.7	-5.956	12715.2	12637.8
	327.3	12689.5	-6.457	12716.9	12640.8
	327.4	12691.4	-6.189	12718.7	12643.8
	327.5	12693.2	-6.262	12720.5	12646.6
	327.6	12695	-6.326	12722.2	12649.3
	327.7	12696.9	-6.254	12724	12651.9
	327.8	12698.7	-5.71	12725.8	12654.4
	327.9	12700.5	-5.461	12727.6	12656.7
	328	12702.4	-5.183	12729.4	12659
	328.1	12704.2	-4.561	12731.2	12661.2
	328.2	12706.1	-4.153	12733.1	12663.4
	328.3	12708	-5.248	12734.9	12665.4
	328.4	12709.8	-4.485	12736.7	12667.5
	328.5	12711.7	-5.14	12738.6	12669.5
	328.6	12713.6	-4.335	12740.4	12671.5
	328.7	12715.5	-4.963	12742.3	12673.5
	328.8	12717.4	-5.234	12744.1	12675.5
	328.9	12719.3	-5.366	12746	12677.4
	329	12721.3	-4.399	12747.9	12679.5
	329.1	12723.2	-5.207	12749.7	12681.5
	329.2	12725.2	-4.705	12751.6	12683.6
	329.3	12727.1	-4.4	12753.5	12685.8
	329.4	12729.1	-4.788	12755.4	12688
	329.5	12731.1	-4.293	12757.3	12690.3
	329.6	12733.2	-5.192	12759.1	12692.7
	329.7	12735.2	-5.681	12761	12695.2
	329.8	12737.3	-5.354	12762.9	12697.8
	329.9	12739.3	-5.03	12764.8	12700.4
	330	12741.4	-4.337	12766.8	12703.1
	330.1	12743.5	-4.387	12768.7	12705.8
	330.2	12745.7	-3.965	12770.6	12708.5
	330.3	12747.8	-5.742	12772.6	12711.3
	330.4	12749.9	-5.561	12774.6	12714.1
	330.5	12752.1	-5.202	12776.6	12717
	330.6	12754.3	-5.417	12778.6	12719.8
	330.7	12756.4	-5.645	12780.7	12722.6
	330.8	12758.6	-5.536	12782.7	12725.4
	330.9	12760.8	-5.74	12784.8	12728.2
	331	12763	-5.675	12787	12730.9
	331.1	12765.2	-5.996	12789.1	12733.6
	331.3	12769.6	-6.055	12793.6	12738.8
	331.4	12771.8	-5.323	12795.9	12741.4
	331.5	12774	-5.467	12798.2	12743.8
	331.6	12776.2	-5.629	12800.6	12746.2
	331.7	12778.4	-5.904	12803	12748.4
	331.8	12780.7	-6.081	12805.4	12750.6
	331.9	12782.9	-6.079	12807.9	12752.8
	332	12785.1	-6.18	12810.4	12754.8
	332.1	12787.4	-6.123	12812.9	12756.8
	332.2	12789.6	-6.399	12815.5	12758.8
	332.3	12791.9	-6.39	12818.1	12760.7
	332.4	12794.1	-6.655	12820.7	12762.5
	332.5	12796.4	-6.671	12823.4	12764.4
	332.6	12798.7	-6.651	12826	12766.2
	332.7	12801.1	-6.586	12828.7	12768
	332.8	12803.4	-6.73	12831.4	12769.7
	332.9	12805.8	-6.559	12834.1	12771.5
	333	12808.2	-6.558	12836.8	12773.2
	333.1	12810.6	-6.562	12839.5	12775
	333.2	12813	-6.486	12842.2	12776.7
	333.3	12815.5	-6.31	12844.9	12778.5
	333.4	12818	-6.179	12847.6	12780.3
	333.5	12820.5	-6.02	12850.3	12782.1
	333.6	12823.1	-6.183	12853	12784
	333.7	12825.7	-6.361	12855.7	12785.8
	333.8	12828.3	-6.436	12858.3	12787.8
	333.9	12830.9	-6.478	12861	12789.7
	334	12833.6	-6.224	12863.7	12791.8
	334.1	12836.3	-6.149	12866.4	12793.8
	334.2	12839	-6.066	12869.2	12796
	334.3	12841.8	-6.184	12871.9	12798.2
	334.5	12847.4	-6.309	12877.5	12802.9
	334.6	12850.3	-6.361	12880.3	12805.3
	334.7	12853.2	-6.377	12883.2	12807.9
	334.8	12856.1	-6.238	12886.1	12810.6
	334.9	12859	-6.293	12889.1	12813.3
	335	12862	-6.089	12892.1	12816.2
	335.1	12865	-6.211	12895.2	12819.2
	335.2	12868	-6.122	12898.3	12822.3
	335.3	12871	-6.16	12901.5	12825.5
	335.4	12874.1	-6.262	12904.8	12828.9
	335.5	12877.2	-6.128	12908.1	12832.4
	335.6	12880.3	-5.843	12911.6	12836
	335.7	12883.4	-5.754	12915	12839.8
	335.8	12886.6	-5.384	12918.6	12843.7
	335.9	12889.7	-5.177	12922.2	12847.7
	336	12892.9	-5.142	12925.8	12851.8
	336.1	12896.1	-5.546	12929.5	12856
	336.2	12899.3	-5.582	12933.3	12860.2
	336.3	12902.5	-5.294	12937	12864.4
	336.4	12905.7	-5.088	12940.8	12868.7
	336.5	12908.9	-4.892	12944.6	12873.1
	336.6	12912	-4.94	12948.4	12877.4
	336.7	12915.2	-4.759	12952.2	12881.7
	336.8	12918.4	-4.611	12956	12886
	336.9	12921.5	-4.578	12959.7	12890.2
	337	12924.6	-4.735	12963.5	12894.4
	337.1	12927.7	-4.605	12967.2	12898.5
	337.2	12930.8	-4.706	12970.9	12902.6
	337.3	12933.8	-4.569	12974.5	12906.5
	337.4	12936.8	-4.343	12978.1	12910.4
	337.5	12939.8	-4.26	12981.6	12914.1
	337.6	12942.7	-4.707	12985.1	12917.7
	337.7	12945.6	-4.623	12988.5	12921.1
	337.8	12948.5	-4.515	12991.8	12924.5
	337.9	12951.3	-4.444	12995.1	12927.7
	338	12954.1	-4.385	12998.3	12930.8
	338.1	12956.8	-4.448	13001.5	12933.8
	338.2	12959.5	-4.681	13004.7	12936.8
	338.3	12962.3	-4.801	13007.8	12939.6
	338.4	12964.9	-4.632	13011	12942.4
	338.5	12967.6	-4.6	13014	12945.1
	338.6	12970.3	-4.73	13017.1	12947.8
	338.7	12972.9	-4.951	13020.2	12950.4
	338.8	12975.5	-5.121	13023.3	12953
	338.9	12978.1	-5.282	13026.3	12955.5
	339	12980.7	-5.302	13029.4	12958
	339.1	12983.3	-5.423	13032.5	12960.6
	339.2	12985.9	-5.097	13035.5	12963.1
	339.3	12988.5	-4.885	13038.7	12965.6
	339.4	12991.1	-5.021	13041.8	12968.1
	339.5	12993.7	-5.437	13045	12970.6
	339.7	12998.9	-5.663	13051.4	12975.7
	339.8	13001.5	-5.28	13054.6	12978.3
	339.9	13004.1	-5.061	13057.9	12980.9
	340	13006.8	-4.781	13061.1	12983.6
	340.1	13009.4	-4.736	13064.4	12986.2
	340.2	13012	-4.593	13067.7	12988.9
	340.3	13014.6	-4.559	13070.9	12991.5
	340.4	13017.3	-4.515	13074.1	12994.2
	340.5	13019.9	-4.545	13077.3	12996.9
	340.6	13022.5	-4.619	13080.4	12999.6
	340.7	13025.1	-4.641	13083.5	13002.3
	340.8	13027.7	-4.53	13086.5	13005
	340.9	13030.4	-4.555	13089.4	13007.7
	341	13033	-4.702	13092.3	13010.4
	341.1	13035.6	-5.043	13095.1	13013.1
	341.2	13038.2	-5.048	13097.8	13015.8
	341.3	13040.8	-4.879	13100.4	13018.5
	341.4	13043.4	-4.879	13103	13021.2
	341.5	13045.9	-4.748	13105.4	13023.9
	341.6	13048.5	-4.877	13107.6	13026.5
	341.7	13051.1	-4.525	13109.8	13029.2
	341.8	13053.6	-4.492	13111.9	13031.8
	342	13058.7	-4.568	13115.8	13037
	342.1	13061.3	-4.043	13117.6	13039.6

## Sheet: D4, Dongge Cave
D4	Distance to Top (mm)	Age (yr BP)	Age+ (2σ)	Age- (2σ)	δ18O
Dongge Cave	0	11014.6	11035.3	10993.8	-8.782
China	0.2	11017.6	11037.8	10997.3	-8.546
(Oxcal)	0.4	11020.6	11040.3	11000.8	-8.331
	0.6	11024.2	11044.1	11004.1	-8.287
	0.8	11028.4	11048.7	11007.7	-8.277
	1	11032.6	11053.8	11011.3	-8.518
	1.2	11036.8	11058.9	11014.9	-8.532
	1.4	11041	11063.5	11018.5	-8.15
	1.6	11044.9	11067.5	11022	-8.195
	1.8	11048.8	11070.9	11025.4	-8.464
	2	11052.7	11074.9	11028.9	-8.526
	2.2	11056.6	11078.8	11032.3	-8.579
	2.4	11065.5	11091.2	11038.8	-8.607
	2.6	11074.4	11104.2	11045.7	-8.315
	2.8	11083.2	11116.6	11052.1	-7.449
	3	11092.1	11129	11058.5	-7.321
	3.2	11101	11142	11065.5	-7.409
	3.4	11109.8	11153.4	11072.4	-7.401
	3.6	11118.4	11161.7	11080.2	-7.508
	3.8	11127	11170	11088	-7.849
	4	11135.6	11178.3	11095.8	-7.893
	4.2	11144.2	11186.6	11103.6	-7.707
	4.4	11152.9	11195	11111.5	-7.553
	4.6	11160.4	11202.2	11118.7	-7.903
	4.8	11167	11209	11125.5	-8.284
	5	11173.6	11215.3	11132.3	-8.363
	5.2	11180.2	11221.6	11138.6	-7.772
	5.4	11186.7	11227.9	11145.9	-7.711
	5.6	11193.2	11234.1	11152.6	-7.667
	5.8	11199.8	11239.9	11159.9	-7.762
	6	11206.3	11246.1	11166.6	-7.668
	6.2	11212.8	11251.4	11174.4	-7.929
	6.4	11219.4	11257.2	11182.2	-8.077
	6.6	11225.9	11262.5	11189.5	-8.354
	6.8	11232.4	11267.7	11197.2	-8.196
	7	11238.8	11272.4	11205.4	-8.16
	7.2	11245.1	11277.5	11213.5	-8.273
	7.4	11251.5	11282.2	11221.2	-8.02
	7.6	11259.4	11291.2	11229.2	-7.733
	7.8	11268.9	11304	11236.5	-7.928
	8	11278.3	11316.1	11243.6	-7.993
	8.2	11287.8	11328.9	11250.9	-7.672
	8.4	11297.2	11341.6	11258.1	-8.157
	8.6	11306.7	11353.9	11265.4	-7.671
	8.8	11316.1	11365.5	11273	-8.003
	9	11325.5	11374.8	11282.8	-7.439
	9.2	11334.9	11383.5	11292.5	-7.468
	9.4	11344.3	11392.6	11301.6	-7.586
	9.6	11353.7	11401.4	11311.4	-7.627
	9.8	11363.1	11410.5	11320.5	-7.469
	10	11372.5	11419.2	11330.2	-7.491
	10.2	11377.7	11424.4	11335.4	-7.712
	10.4	11382.9	11429.5	11340.5	-7.819
	10.6	11388.1	11434.5	11345.5	-7.923
	10.8	11393.4	11439.7	11350.7	-8.166
	11	11398.5	11444.8	11356.2	-7.977
	11.2	11403.7	11449.4	11361.4	-7.071
	11.4	11408.9	11454.5	11366.5	-6.94
	11.6	11414.1	11459	11372	-7.493
	11.8	11419.3	11464.1	11377.1	-7.903
	12	11424.6	11468.8	11382.3	-8.084
	12.2	11429.8	11473.9	11387.9	-7.993
	12.4	11435	11478.5	11393	-7.513
	12.6	11440.2	11483.1	11398.6	-7.634
	12.8	11445.4	11487.7	11404.2	-8.008
	13	11450.6	11492.3	11409.8	-8.024
	13.2	11455.8	11496.4	11415.9	-7.245
	13.4	11461	11500.5	11421.5	-7.567
	13.6	11466.2	11505.1	11427.6	-7.89
	13.8	11471.5	11509.2	11433.8	-7.527
	14	11476.7	11513.4	11439.4	-7.417
	14.2	11481.9	11518	11445	-7.131
	14.4	11487.1	11522	11451	-7.356
	14.6	11492.3	11526.1	11457.1	-7.383
	14.8	11497.4	11530.2	11463.7	-7.607
	15	11502.6	11534.3	11470.3	-7.639
	15.2	11507.8	11537.9	11476.9	-7.696
	15.4	11513	11541.5	11483.5	-7.487
	15.6	11518.1	11545	11490	-7.448
	15.8	11523.2	11548.6	11496.1	-7.26
	16	11528.3	11552.1	11502.6	-7.284
	16.2	11530.8	11554.4	11505.9	-7.529
	16.4	11533.4	11557.2	11509.2	-7.619
	16.6	11535.9	11559.5	11512.5	-7.486
	16.8	11538.4	11562.2	11515.7	-7.444
	17	11540.8	11564.4	11517.9	-7.591
	17.2	11543.3	11566.6	11520.1	-7.614
	17.4	11545.7	11569.4	11522.9	-7.412
	17.6	11548.1	11571.5	11525	-7.451
	17.8	11550.6	11574.3	11527.8	-7.452
	18	11553	11576.5	11530	-7.44
	18.2	11555.5	11578.8	11532.2	-7.505
	18.4	11557.9	11581.5	11535	-7.531
	18.6	11560.3	11583.6	11537.6	-7.41
	18.8	11562.8	11585.9	11539.9	-7.366
	19	11565.2	11588.1	11542.6	-7.384
	19.2	11568.3	11591.6	11545.1	-7.41
	19.4	11571.3	11595.1	11548.1	-7.31
	19.6	11574.4	11598.2	11550.7	-7.217
	19.8	11577.4	11601.7	11553.2	-7.364
	20	11580.5	11604.8	11556.2	-7.42
	20.2	11583.6	11608.3	11559.3	-7.533
	20.4	11586.6	11611.3	11562.3	-7.678
	20.6	11589.7	11614.4	11565.4	-7.476
	20.8	11592.8	11617.9	11567.9	-7.352
	21	11595.8	11620.9	11570.9	-7.303
	21.2	11598.9	11624	11574	-7.4
	21.4	11602	11627	11577	-7.477
	21.6	11605	11630	11580	-7.274
	21.8	11608.1	11633	11583	-6.967
	22	11611.2	11636.1	11586.1	-6.825
	22.2	11614.2	11639.1	11589.6	-6.987
	22.4	11617.3	11642.1	11592.6	-7.038
	22.6	11621	11646.5	11595.5	-7.077
	22.8	11624.6	11650.8	11598.8	-7.184
	23	11628.3	11655.1	11601.6	-6.971
	23.2	11632	11659.5	11605	-6.955
	23.4	11635.7	11663.9	11607.9	-7.028
	23.6	11639.3	11667.6	11611.1	-6.994
	23.8	11643	11671.5	11614.5	-6.684
	24	11646.7	11675.9	11617.9	-6.591
	24.2	11650.4	11679.7	11621.2	-6.529
	24.4	11654.1	11683.5	11624.5	-6.675
	24.6	11657.7	11687.4	11628.4	-6.641
	24.8	11661.4	11691.2	11631.7	-6.707
	25	11665.1	11695	11635.5	-6.73
	25.2	11668.7	11698.4	11639.4	-6.706
	25.4	11672.4	11702.2	11642.7	-6.796
	25.6	11676	11706	11646.5	-6.899
	25.8	11679.7	11709.4	11650.4	-6.964
	26	11683.4	11712.2	11654.7	-6.962
	26.2	11687.1	11715.5	11658.5	-7.07
	26.4	11690.8	11718.9	11662.9	-6.911
	26.6	11694.4	11722.2	11666.7	-6.789
	26.8	11698.2	11726.6	11670.1	-6.472
	27	11701.9	11731	11673	-6.646
	27.2	11705.6	11735.3	11676.3	-6.447
	27.4	11709.4	11739.7	11679.2	-6.549
	27.6	11713.1	11744	11682.5	-6.612
	27.8	11716.8	11748.4	11685.9	-6.816
	28	11720.6	11752.8	11689.3	-6.486
	28.2	11724.3	11757.1	11692.6	-6.335
	28.4	11728.1	11761	11696	-6.529
	28.6	11731.9	11765.5	11699.5	-6.642
	28.8	11735.6	11769.3	11702.8	-6.563
	29	11739.4	11773.7	11706.2	-6.697
	29.2	11743.1	11777.5	11710	-6.565
	29.4	11746.8	11780.9	11713.9	-6.641
	29.6	11750.6	11784.3	11717.8	-6.642
	29.8	11754.3	11788.1	11721.6	-6.583
	30	11758.1	11791.5	11725.5	-6.471
	30.2	11761.8	11795.4	11729.4	-6.227
	30.4	11765.5	11798.8	11733.2	-6.261
	30.6	11769.2	11802.6	11737.1	-6.322
	30.8	11773	11806	11741	-6.379
	31	11776.7	11809.4	11744.9	-6.423
	31.2	11780.4	11813.2	11748.7	-6.549
	31.4	11784.2	11816.6	11752.6	-6.584
	31.6	11787.9	11820.5	11756	-6.915
	31.8	11791.5	11824.8	11759.2	-6.858
	32	11795.2	11829.1	11762.1	-6.268
	32.2	11798.9	11833	11765.5	-6.593
	32.4	11802.6	11837.3	11768.3	-6.369
	32.6	11806.3	11841.1	11771.6	-6.649
	32.8	11809.9	11845.5	11775	-6.751
	33	11813.6	11849.3	11778.3	-6.718
	33.2	11817.2	11853.6	11781.6	-6.801
	33.4	11820.9	11857.5	11785	-6.442
	33.6	11824.5	11861.8	11788.8	-6.263
	33.8	11828.2	11865.6	11792.1	-6.067
	34	11831.9	11869.5	11795.5	-6.042
	34.2	11835.5	11872.8	11798.8	-5.956
	34.4	11839.2	11876.6	11802.1	-5.967
	34.6	11842.9	11880.5	11806	-5.826
	34.8	11846.5	11884.2	11809.2	-6.001
	35	11850.2	11887.6	11812.6	-6.198
	35.2	11853.9	11891.5	11816.5	-6.381
	35.4	11857.5	11895.2	11820.2	-6.439
	35.6	11861.2	11899.1	11824.1	-6.614
	35.8	11864.8	11902.4	11827.4	-6.698
	36	11868.5	11906.2	11831.2	-6.772
	36.2	11872.2	11909.6	11835.1	-6.671
	36.4	11875.8	11912.9	11838.9	-6.588
	36.6	11879.5	11916.8	11842.8	-6.48
	36.8	11883.2	11920.1	11846.6	-6.48
	37	11886.8	11923.4	11850.4	-6.591
	37.2	11890.5	11926.8	11854.8	-6.621
	37.4	11894.1	11930	11858.5	-6.51
	37.6	11897.8	11933.9	11862.4	-6.673
	37.8	11901.5	11937.2	11866.2	-6.585
	38	11905.1	11940.5	11870	-6.743
	38.2	11908.8	11943.9	11873.9	-6.631
	38.4	11912.4	11947.2	11878.2	-6.802
	38.6	11916.1	11950	11882	-6.692
	38.8	11919.7	11953.4	11886.4	-6.812
	39	11923.4	11956.2	11890.7	-6.943
	39.2	11927.1	11959.5	11895	-7.118
	39.4	11930.7	11962.4	11899.4	-6.971
	39.6	11934.3	11965.6	11903.6	-6.929
	39.8	11938	11968.5	11908	-6.866
	40	11941.6	11971.3	11912.3	-6.888
	40.2	11945.2	11974.6	11916.6	-6.753
	40.4	11948.9	11977.5	11921	-6.923
	40.6	11952.4	11980.7	11924.7	-6.9
	40.8	11955.7	11984.4	11927.9	-7.049
	41	11959.1	11988	11931	-6.976
	41.2	11962.4	11991.7	11934.2	-6.952
	41.4	11965.7	11995.4	11937.4	-6.731
	41.6	11969.1	11999	11940.5	-6.702
	41.8	11972.4	12002.2	11943.7	-6.735
	42	11975.8	12005.4	11946.9	-6.649
	42.2	11979.2	12009.1	11950.1	-7.048
	42.4	11982.5	12012.2	11953.2	-6.979
	42.6	11985.9	12015.5	11957	-7.07
	42.8	11989.2	12019.1	11960.1	-6.979
	43	11992.6	12022.3	11963.3	-6.677
	43.2	11995.9	12025.5	11967	-6.963
	43.4	11999.3	12028.6	11970.6	-6.982
	43.6	12002.6	12032.3	11973.8	-6.953
	43.8	12005.9	12035.5	11977.5	-7.009
	44	12009.2	12038.6	11980.6	-7.034
	44.2	12012.5	12041.8	11984.2	-6.74
	44.4	12015.7	12044.4	11987.9	-6.809
	44.6	12018.9	12047.5	11991.5	-6.881
	44.8	12022.2	12050.6	11994.6	-6.744
	45	12025.4	12053.7	11998.2	-7.022
	45.2	12028.6	12056.8	12001.3	-7.037
	45.4	12031.9	12060.5	12004	-7.149
	45.6	12035.1	12063.5	12007	-6.527
	45.8	12038.2	12067.1	12009.6	-6.995
	46	12041.3	12070.6	12012.1	-6.826
	46.2	12044.4	12074.2	12014.7	-6.866
	46.4	12047.4	12077.7	12017.2	-6.833
	46.6	12050.5	12080.8	12020.2	-6.771
	46.8	12053.6	12084.3	12023.3	-6.944
	47	12056.7	12087.9	12025.9	-6.744
	47.2	12059.8	12091.4	12028.4	-6.957
	47.4	12062.8	12094.9	12031.4	-6.718
	47.6	12065.9	12098.5	12034	-6.907
	47.8	12069	12101.5	12036.5	-7.027
	48	12072	12104.5	12039.5	-7.153
	48.2	12075.1	12107.5	12042.5	-7.33
	48.4	12078.1	12110.5	12045.5	-7.278
	48.6	12081.2	12113.6	12048.6	-7.101
	48.8	12084.3	12117.1	12051.6	-7.168
	49	12087.4	12120.2	12054.7	-7.039
	49.2	12090.4	12123.2	12057.7	-7
	49.4	12093.4	12126.2	12060.2	-6.896
	49.6	12096.5	12129.2	12063.2	-6.917
	49.8	12099.6	12132.3	12066.3	-7.003
	50	12102.7	12135.4	12069.4	-7.096
	50.1	12104.2	12137.1	12070.6	-6.987
	50.2	12105.7	12138.4	12071.9	-6.81
	50.3	12107.3	12140.1	12073.6	-6.787
	50.4	12108.8	12141.4	12075.4	-6.485
	50.5	12110.3	12143.1	12076.6	-6.302
	50.6	12111.9	12144.5	12078.5	-6.634
	50.8	12115	12147.5	12081.5	-6.584
	51	12118	12150.5	12084.5	-6.434
	51.2	12121.1	12153.5	12087.5	-6.522
	51.4	12124.2	12156.6	12090.6	-6.646
	51.6	12127.3	12159.6	12093.6	-6.612
	51.8	12130.3	12162.6	12096.6	-6.724
	52	12133.4	12165.7	12100.2	-6.575
	52.2	12136.4	12168.7	12103.7	-6.745
	52.4	12139.5	12171.2	12106.8	-6.876
	52.6	12142.6	12174.3	12109.8	-6.752
	52.8	12145.6	12177.3	12113.3	-6.706
	53	12148.7	12179.9	12116.4	-6.838
	53.2	12151.8	12182.4	12119.9	-6.57
	53.4	12154.8	12185.4	12123.4	-6.63
	53.6	12157.8	12187.9	12126.4	-6.55
	53.8	12160.9	12191	12130	-6.482
	54	12163.9	12193.5	12133	-6.444
	54.1	12165.5	12195.2	12134.8	-6.379
	54.2	12167	12196.5	12136	-6.428
	54.4	12170.1	12199.5	12140	-6.646
	54.6	12173.2	12202.1	12143.6	-6.501
	54.8	12176.3	12204.6	12147.1	-6.609
	55	12179.3	12207.6	12150.6	-6.75
	55.2	12182.3	12210.1	12154.1	-6.755
	55.4	12185.3	12213.1	12157.1	-6.637
	55.6	12188.4	12216.2	12160.2	-6.888
	55.8	12191.8	12219.9	12163.4	-6.877
	56	12195	12224	12166.5	-7.048
	56.2	12198.3	12227.6	12169.1	-6.914
	56.4	12201.6	12231.3	12172.3	-6.87
	56.6	12204.9	12235	12175	-6.867
	56.8	12208.2	12238.6	12178.1	-6.763
	57	12211.5	12242.2	12181.2	-6.736
	57.2	12214.7	12245.9	12184.4	-6.548
	57.4	12218	12249.5	12187.5	-6.545
	57.6	12221.2	12253.1	12190.6	-6.541
	57.8	12224.5	12256.2	12193.8	-6.573
	58	12227.8	12259.4	12196.9	-6.48
	58.1	12229.4	12261.2	12198.2	-6.641
	58.2	12231.1	12262.5	12200	-6.655
	58.3	12232.7	12264.4	12201.4	-6.668
	58.4	12234.4	12265.7	12203.2	-6.586
	58.6	12237.6	12269.3	12206.3	-6.595
	58.8	12240.9	12272.5	12209.5	-6.67
	59	12244.1	12276	12212.5	-6.547
	59.2	12247.4	12279.2	12215.7	-6.761
	59.4	12250.7	12282.4	12218.9	-6.719
	59.6	12254.9	12287.5	12222	-6.845
	59.8	12260	12294	12226	-6.921
	60	12265.2	12300.6	12229.6	-6.975
	60.2	12270.3	12306.6	12233.1	-6.983
	60.4	12275.5	12313.2	12237.2	-7.114
	60.6	12280.6	12319.8	12240.8	-7.056
	60.8	12285.8	12326.4	12244.4	-6.89
	61	12290.9	12333	12248.5	-6.973
	61.2	12296.1	12339	12252.5	-6.811
	61.4	12301.2	12345.1	12256.6	-6.698
	61.6	12306.4	12351.2	12261.2	-6.629
	61.8	12311.5	12357.2	12265.2	-6.624
	62	12316.7	12363.4	12269.4	-6.91
	62.2	12321.8	12369.4	12273.9	-6.908
	62.4	12327	12375.5	12278	-6.916
	62.6	12332.1	12381.5	12282	-6.982
	62.8	12337.3	12387.1	12286.6	-6.737
	63	12342.4	12392.7	12291.2	-6.813
	63.2	12347.6	12398.3	12295.8	-7.035
	63.4	12352.8	12403.9	12300.4	-6.998
	63.6	12357.9	12409.5	12305	-7.121
	63.8	12363.1	12415	12309.5	-6.948
	64	12368.3	12420.6	12314.6	-7.005
	64.2	12373.5	12426.2	12319.2	-6.933
	64.3	12376.1	12429	12322	-6.777
	64.4	12378.6	12431.8	12324.3	-6.62
	64.6	12383.8	12436.9	12329.4	-6.491
	64.7	12386.4	12439.7	12332.2	-6.537
	64.8	12389	12442.5	12334.5	-6.853
	65	12394.1	12447.5	12339.5	-6.607
	65.1	12396.7	12450.4	12341.9	-6.702
	65.2	12399.3	12453.1	12344.1	-6.331
	65.4	12404.4	12458.2	12348.7	-6.714
	65.6	12409.5	12463.8	12353.8	-6.756
	65.7	12412.1	12466	12356	-6.655
	65.8	12414.7	12468.9	12358.9	-6.426
	66	12419.9	12474	12364.5	-6.63
	66.1	12422.4	12476.2	12367.2	-6.708
	66.2	12425	12479	12370	-6.586
	66.3	12427.6	12481.3	12372.8	-6.282
	66.4	12430.2	12484.1	12375.1	-6.457
	66.5	12432.8	12486.4	12377.9	-6.265
	66.6	12435.4	12488.7	12380.7	-6.097
	66.7	12437.9	12491.5	12383	-6.083
	66.8	12440.5	12493.8	12385.8	-6.092
	66.9	12443.1	12496	12388.5	-6.272
	67	12445.7	12498.9	12390.9	-6.096
	67.1	12448.2	12501.1	12393.6	-6.283
	67.2	12450.8	12503.4	12395.9	-6.547
	67.3	12453.4	12505.7	12399.2	-6.572
	67.4	12456	12508.5	12402	-6.684
	67.5	12458.5	12510.8	12404.8	-6.649
	67.6	12461.1	12513	12407.5	-6.846
	67.7	12463.7	12515.4	12410.9	-7.018
	67.8	12466.3	12518.1	12413.6	-7.086
	67.9	12468.9	12520.5	12416.5	-6.951
	68	12471.4	12522.7	12419.2	-7.257
	68.1	12474	12525	12422	-7.319
	68.2	12476.6	12527.3	12424.8	-7.127
	68.3	12479.2	12530.1	12427.1	-7.28
	68.4	12481.8	12532.4	12429.9	-7.178
	68.5	12484.4	12534.7	12432.7	-7.364
	68.6	12487	12537	12435.5	-7.377
	68.7	12489.6	12539.3	12437.8	-7.144
	68.8	12492.1	12541.5	12441	-7.441
	68.9	12494.7	12543.9	12443.9	-7.482
	69	12497.2	12546.1	12447.1	-7.533
	69.1	12499.8	12548.4	12449.9	-7.349
	69.2	12502.4	12550.7	12453.2	-7.242
	69.3	12504.9	12553	12456	-7.354
	69.4	12507.5	12555.2	12459.2	-7.382
	69.5	12510.1	12557.5	12462	-7.286
	69.6	12512.7	12559.9	12465.4	-7.041
	69.7	12515.3	12561.6	12468.6	-7.246
	69.8	12517.9	12564	12471.5	-7.465
	70	12523.1	12568	12477.5	-7.361
	70.2	12528.3	12572.1	12484.1	-7.395
	70.4	12533.5	12576.8	12490.2	-7.453
	70.6	12538.6	12580.8	12496.8	-7.471
	70.8	12543.8	12585.4	12502.9	-7.292
	70.9	12546.4	12587.7	12506.2	-6.848
	71	12549	12589.5	12509.5	-6.735
	71.2	12554.2	12593.6	12516.1	-7.272
	71.3	12556.8	12595.4	12519.4	-7.126
	71.4	12559.3	12597.1	12522.6	-7.009
	71.6	12564.5	12600.8	12529.2	-7.325
	71.8	12569.7	12604.4	12535.9	-7.182
	72	12573	12608	12539	-7.262
	72.2	12576.4	12611.7	12541.7	-7.207
	72.4	12579.7	12615.4	12544.9	-7.363
	72.6	12583.1	12619	12548	-7.122
	72.8	12586.4	12622.7	12551.2	-7.185
	73	12589.7	12625.9	12554.4	-7.317
	73.2	12593	12629	12557.5	-7.434
	73.4	12596.4	12632.7	12560.7	-7.38
	73.6	12599.7	12635.9	12563.9	-7.367
	73.8	12603	12639	12567	-7.394
	74	12606.3	12642.6	12570.6	-7.417
	74.2	12609.6	12645.8	12573.8	-7.36
	74.4	12613	12649	12577	-7.471
	74.5	12614.6	12650.8	12578.8	-7.383
	74.6	12616.3	12652.6	12580.6	-7.618
	74.7	12617.9	12654	12582	-7.672
	74.8	12619.6	12655.8	12583.8	-7.513
	74.9	12621.3	12657.6	12585.6	-7.55
	75	12622.9	12659	12587	-7.788
	75.2	12626.2	12662.6	12590.6	-7.435
	75.4	12629.5	12665.8	12593.8	-7.306
	75.6	12632.9	12669	12597.5	-7.357
	75.8	12636.2	12672.1	12601.1	-7.166
	76	12639.5	12675.2	12604.2	-7.096
	76.2	12642.8	12678.4	12607.9	-7.16
	76.4	12646.1	12681	12611.5	-7.08
	76.6	12649.5	12684.2	12615.2	-6.89
	76.7	12651.1	12685.5	12617	-7.09
	76.8	12652.8	12687.4	12618.9	-7.274
	77	12656.1	12690.5	12623	-7.239
	77.2	12659.5	12693.2	12626.8	-7.374
	77.4	12662.8	12696.4	12630.4	-7.466
	77.6	12666.2	12699.6	12634.1	-7.503
	77.8	12669.5	12702.8	12637.8	-7.438
	78	12672.8	12705.4	12641.4	-7.534
	78.2	12676.2	12708.6	12645.6	-7.385
	78.4	12679.5	12711.8	12649.2	-7.405
	78.6	12682.8	12714.9	12652.4	-7.282
	78.8	12685.9	12718.5	12655	-7.455
	79	12689	12722	12657.5	-7.218
	79.2	12692.1	12725.5	12660.5	-7.306
	79.3	12693.6	12726.8	12661.8	-6.906
	79.4	12695.2	12728.6	12663.6	-6.635
	79.6	12698.3	12731.6	12666.6	-6.821
	79.8	12701.4	12735.2	12669.7	-7.093
	80	12704.5	12738.2	12672.8	-7.235
	80.2	12707.6	12741.8	12675.3	-7.022
	80.4	12710.7	12745.4	12678.4	-7.317
	80.6	12713.8	12748.4	12681.4	-7.575
	80.8	12716.9	12752	12684	-7.57
	81	12720.1	12755.5	12686.5	-7.534
	81.2	12723.2	12758.6	12689.6	-7.645
	81.4	12726.3	12761.6	12692.6	-7.219
	81.5	12727.8	12763.4	12694.4	-7.272
	81.6	12729.4	12764.7	12695.7	-7.604
	81.7	12730.9	12766.5	12697.5	-7.825
	81.8	12732.5	12767.8	12698.8	-7.452
	82	12735.6	12770.8	12701.8	-7.71
	82.2	12738.7	12773.9	12704.9	-7.584
	82.4	12741.8	12776.9	12707.9	-7.461
	82.6	12744.9	12780	12711	-7.591
	82.8	12748	12783.5	12714.5	-7.646
	83	12751.1	12786.5	12717.5	-6.802
	83.2	12754.2	12789.6	12720.6	-6.711
	83.4	12757.3	12792.6	12723.6	-6.456
	83.5	12758.8	12793.9	12724.9	-6.819
	83.6	12760.4	12795.7	12726.7	-6.955
	83.8	12763.5	12798.8	12729.8	-7.057
	84	12766.5	12801.2	12733.2	-7.326
	84.2	12769.6	12803.8	12736.3	-7.245
	84.4	12772.7	12806.9	12739.9	-7.297
	84.6	12775.8	12809.9	12742.9	-7.711
	84.8	12778.9	12812.5	12746.5	-7.846
	85	12782	12815.5	12749.5	-7.815
	85.2	12785.1	12818.5	12753	-7.871
	85.4	12788.2	12821.6	12756.6	-7.769
	85.5	12789.8	12822.9	12758.4	-7.904
	85.6	12791.4	12824.2	12760.2	-7.772
	85.8	12794.5	12827.2	12763.2	-7.358
	86	12797.6	12829.8	12766.8	-7.746
	86.1	12799.1	12831.5	12768	-7.57
	86.2	12800.7	12832.9	12769.9	-7.745
	86.4	12803.8	12835.4	12772.9	-7.816
	86.6	12806.9	12838	12776.5	-7.789
	86.8	12810	12841	12780	-7.865
	87	12813.1	12843.5	12783.5	-7.784
	87.2	12816.2	12846.1	12787.6	-7.889
	87.4	12819.3	12848.6	12791.1	-7.817
	87.6	12822.4	12851.2	12794.7	-7.882
	87.8	12825.5	12853.8	12798.2	-7.871
	88	12828.6	12856.3	12802.3	-7.666
	88.2	12831.7	12858.9	12805.9	-7.709
	88.4	12834.7	12861.9	12809.4	-7.408
	88.6	12837.7	12863.9	12812.9	-7.549
	88.8	12840.7	12866.4	12816.9	-7.714
	89	12843.7	12868.9	12820.4	-7.746
	89.2	12846.5	12871.8	12822.8	-7.898
	89.4	12849.3	12874.6	12825.6	-7.837
	89.6	12852.1	12877.5	12828	-7.727
	89.8	12854.9	12880.5	12831	-7.497
	90	12857.5	12883.2	12833.2	-7.654
	90.2	12860.2	12886.1	12835.6	-7.529
	90.4	12862.9	12889	12838.5	-7.815
	90.6	12865.5	12891.8	12840.8	-7.955
	90.8	12868.2	12894.6	12843.6	-7.434
	91	12870.9	12897.5	12846	-7.518
	91.2	12873.6	12899.8	12848.3	-7.55
	91.4	12876.3	12902.6	12851.1	-7.426
	91.6	12879	12905.5	12854	-7.541
	91.8	12881.7	12908.4	12856.4	-7.418
	92	12884.4	12911.2	12859.2	-7.61
	92.2	12887.1	12913.5	12862	-7.62
	92.4	12889.8	12916.4	12864.9	-7.716
	92.6	12892.5	12918.8	12867.8	-7.89
	92.8	12895.2	12921.6	12870.6	-7.984
	93	12897.9	12924	12873	-8.125
	93.2	12900.6	12926.3	12875.8	-8.062
	93.4	12903.3	12929.1	12878.6	-8.332
	93.6	12905.9	12931.5	12881.5	-8.257
	93.8	12908.6	12934.3	12884.3	-8.085
	94	12911.3	12936.6	12887.1	-8.163
	94.2	12913.9	12939	12890	-8.228
	94.4	12916.6	12941.8	12893.3	-8.236
	94.6	12919.2	12944.1	12896.1	-8.351
	94.8	12921.8	12946.4	12899.4	-8.336
	95	12924.4	12948.7	12902.2	-8.036
	95.2	12926.8	12951.4	12904.4	-7.998
	95.4	12929.1	12953.5	12906	-7.871
	95.6	12931.5	12956.2	12908.2	-8.157
	95.8	12933.8	12958.4	12909.9	-8.113
	95.9	12935	12959.5	12911	-8.099
	96	12936.1	12961	12912	-8.386
	96.2	12938.4	12964.2	12914.2	-8.169
	96.4	12940.7	12966.9	12915.9	-8.245
	96.6	12943	12969.5	12918	-8.174
	96.8	12945.3	12972.6	12920.1	-8.345
	97	12947.6	12974.8	12922.3	-8.328
	97.2	12949.8	12976.9	12924.4	-8.239
	97.4	12952.1	12979	12926.5	-8.2
	97.6	12954.4	12981.7	12928.7	-8.329
	97.8	12956.7	12983.9	12930.9	-8.164
	98	12958.9	12986.5	12933	-7.836
	98.2	12961.2	12989.1	12935.1	-7.955
	98.4	12963.5	12991.8	12937.2	-8.045
	98.6	12965.7	12993.9	12939.4	-8.266
	98.8	12968	12996.5	12941.5	-8.375
	99	12970.3	12999.1	12943.6	-8.397
	99.2	12972.6	13001.8	12945.3	-8.544
	99.4	12974.9	13004	12947.5	-8.16
	99.6	12977.2	13006.6	12949.6	-8.103
	99.8	12979.5	13008.8	12951.8	-8.115
	100	12981.7	13010.9	12953.9	-8.369
	100.2	12984	13013	12956	-7.801
	100.4	12986.3	13015.6	12958.6	-8.224
	100.6	12988.6	13017.8	12960.8	-8.219
	100.8	12990.9	13020	12963	-8.319
	101	12993.2	13022.6	12965.1	-8.399
	101.1	12994.3	13023.6	12966.1	-8.197
	101.2	12995.5	13024.8	12967.2	-8.292
	101.4	12997.8	13026.9	12969.4	-8.283
	101.6	13000.1	13029	12971.5	-7.843
	101.7	13001.2	13030.6	12973.1	-7.361
	101.8	13002.4	13031.7	12974.2	-8.27
	102	13004.7	13033.9	12976.4	-8.259
	102.2	13007	13036	12978.5	-8.456
	102.4	13009.2	13038.6	12981.1	-8.268
	102.6	13011.5	13040.8	12983.2	-8.22
	102.8	13013.8	13042.9	12985.4	-8.193
	103	13016	13045	12987.5	-8.282
	103.2	13018.3	13047.6	12990.1	-8.065
	103.4	13020.6	13049.8	12992.3	-8.088
	103.6	13022.9	13052	12994.5	-7.898
	103.8	13025.2	13054.1	12997.1	-8.196
	104	13027.5	13056.2	12999.2	-8.01
	104.2	13029.7	13058.4	13001.9	-8.123
	104.4	13032	13060.5	13004	-8.06
	104.6	13034.3	13062.6	13006.6	-7.994
	104.7	13035.5	13063.8	13007.8	-7.806
	104.8	13036.6	13064.8	13008.8	-7.943
	105	13038.9	13067	13011.5	-7.966
	105.2	13041.2	13069.1	13013.6	-7.473
	105.4	13043.5	13071.2	13016.2	-7.739
	105.6	13045.8	13073.4	13018.4	-7.596
	105.8	13048.1	13075.5	13021	-7.792
	106	13050.4	13077.7	13023.2	-7.902
	106.2	13052.7	13079.9	13025.9	-7.829
	106.4	13055	13082	13028	-7.622
	106.6	13057.3	13084.1	13030.6	-7.805
	106.8	13059.6	13086.3	13033.3	-7.98
	107	13061.8	13088.4	13035.9	-7.777
	107.2	13064.1	13090.5	13038	-7.769
	107.4	13066.4	13092.2	13040.7	-8.01
	107.6	13068.7	13094.4	13043.4	-7.842
	107.8	13071	13096.5	13046	-7.815
	108	13073.3	13098.6	13048.1	-7.999
	108.2	13075.5	13100.8	13050.8	-8.196
	108.4	13077.7	13102.9	13053.4	-7.95
	108.6	13080	13104.5	13056	-7.947
	108.8	13082.2	13106.6	13058.1	-8.045
	109	13084.4	13108.7	13060.7	-8.079
	109.2	13086.9	13111.5	13063	-8.088
	109.4	13089.3	13114.1	13065.1	-8.263
	109.6	13091.8	13116.9	13067.4	-8.007
	109.8	13094.2	13119.6	13069.6	-8.261
	110	13096.5	13122.2	13071.8	-7.993
	110.2	13098.9	13125	13074	-7.968
	110.4	13101.2	13127.6	13075.6	-7.85
	110.6	13103.6	13130.3	13077.8	-7.692
	110.8	13106	13133	13080	-7.63
	111	13108.3	13135.6	13082.1	-7.679
	111.2	13110.7	13137.9	13084.4	-7.637
	111.4	13113.1	13140.5	13086.5	-7.608
	111.6	13115.5	13143.2	13088.8	-7.48
	111.8	13117.8	13145.4	13090.9	-7.391
	112	13120.2	13148.1	13093.1	-8.056
	112.2	13122.6	13150.8	13095.3	-8.112
	112.4	13124.9	13153	13098	-7.92
	112.6	13127.3	13155.6	13100.1	-7.694
	112.8	13129.7	13158.4	13102.4	-7.907
	113	13132	13161	13104.5	-7.71
	113.2	13134.4	13163.7	13106.7	-7.817
	113.4	13136.7	13166.4	13108.9	-7.737
	113.6	13139.1	13168.5	13111	-7.512
	113.8	13141.5	13170.8	13113.2	-7.319
	114	13143.8	13172.9	13115.4	-7.586
	114.2	13146.2	13175.1	13117.6	-7.656
	114.4	13148.5	13177.8	13120.2	-7.805

## Sheet: Tonnel’naya Cave
TON-1	Distance to Top (mm)	Age (yr BP)	Age+ (2σ)	Age- (2σ)	δ18O
Tonnel’naya Cave	0	10944.5	11017	10871	-7.502
Uzbekistan	0.05	10951.7	11022	10881	-7.59
(Oxcal)	0.1	10958.9	11027	10890	-7.604
	0.15	10966	11031	10900	-7.61
	0.2	10973	11036	10910	-7.644
	0.25	10980	11040	10920	-7.638
	0.3	10986.9	11045	10930	-7.591
	0.35	10995.4	11058	10935	-7.644
	0.4	11003.9	11071	10939	-7.617
	0.45	11012.4	11084	10944	-7.582
	0.5	11020.9	11097	10949	-7.524
	0.55	11029.2	11108	10955	-7.502
	0.6	11037.6	11118	10961	-7.445
	0.65	11045.9	11128	10967	-7.441
	0.7	11054.3	11139	10973	-7.411
	0.75	11062.6	11149	10980	-7.386
	0.8	11071	11158	10987	-7.442
	0.85	11079.4	11168	10994	-7.368
	0.9	11087.8	11177	11002	-7.356
	0.95	11096.2	11186	11009	-7.373
	1	11104.5	11195	11017	-7.347
	1.05	11112.9	11203	11024	-7.338
	1.1	11121.2	11212	11032	-7.303
	1.15	11129.5	11220	11040	-7.368
	1.2	11137.8	11228	11049	-7.349
	1.25	11146.2	11235	11057	-7.337
	1.3	11154.5	11243	11066	-7.296
	1.35	11162.8	11250	11075	-7.377
	1.4	11171.2	11257	11084	-7.194
	1.45	11179.6	11264	11093	-7.459
	1.5	11188	11271	11103	-7.254
	1.55	11196.3	11278	11112	-7.321
	1.6	11204.7	11284	11123	-7.463
	1.65	11213	11289	11134	-7.441
	1.7	11221.4	11295	11145	-7.429
	1.75	11229.7	11301	11156	-7.546
	1.8	11238.1	11306	11167	-7.554
	1.85	11246.4	11311	11180	-7.663
	1.9	11254.7	11315	11194	-7.629
	1.95	11263	11320	11207	-7.547
	2	11271.3	11324	11220	-7.411
	2.05	11279.1	11336	11225	-7.652
	2.1	11287	11348	11229	-7.537
	2.15	11294.8	11360	11234	-7.546
	2.2	11302.6	11371	11238	-7.603
	2.25	11310.4	11381	11244	-7.546
	2.3	11318.2	11391	11250	-7.526
	2.35	11326	11400	11256	-7.502
	2.4	11333.7	11409	11262	-7.398
	2.45	11341.4	11417	11269	-7.42
	2.5	11349.1	11426	11275	-7.441
	2.55	11356.9	11434	11281	-7.438
	2.6	11364.6	11442	11288	-7.381
	2.65	11372.4	11450	11296	-7.317
	2.7	11380.2	11458	11303	-7.41
	2.75	11388	11466	11310	-7.263
	2.8	11395.7	11472	11318	-7.214
	2.85	11403.5	11479	11326	-7.197
	2.9	11411.2	11485	11334	-7.225
	2.95	11419	11492	11342	-7.165
	3	11426.7	11498	11352	-7.066
	3.05	11434.5	11504	11361	-7.027
	3.1	11442.3	11510	11370	-6.961
	3.15	11450	11515	11380	-6.954
	3.2	11457.8	11520	11391	-6.91
	3.25	11465.5	11525	11402	-6.859
	3.3	11473.2	11530	11413	-6.829
	3.35	11481	11534	11426	-6.817
	3.4	11488.7	11537	11438	-6.719
	3.45	11496.4	11541	11451	-6.749
	3.5	11504.1	11544	11464	-6.747
	3.55	11509.9	11551	11469	-6.908
	3.6	11515.6	11557	11475	-6.934
	3.65	11521.4	11564	11480	-6.968
	3.7	11527	11569	11486	-6.978
	3.75	11532.6	11574	11493	-7.012
	3.8	11538.2	11579	11499	-7.084
	3.85	11545.8	11589	11504	-7.043
	3.9	11553.3	11599	11509	-7.074
	3.95	11560.8	11608	11515	-6.994
	4	11568.3	11618	11520	-6.933
	4.05	11575.8	11628	11525	-6.532
	4.1	11583.2	11634	11534	-6.625
	4.15	11590.6	11641	11543	-6.351
	4.2	11598	11647	11552	-6.316
	4.25	11605.4	11654	11561	-6.181
	4.3	11612.8	11660	11570	-6.079
	4.35	11621.3	11672	11575	-6.014
	4.4	11629.8	11685	11579	-5.983
	4.45	11638.4	11697	11584	-5.926
	4.5	11646.9	11710	11589	-5.878
	4.55	11655.4	11720	11595	-5.78
	4.6	11663.7	11729	11602	-5.764
	4.65	11672.1	11738	11609	-5.699
	4.7	11680.5	11746	11617	-5.556
	4.75	11688.9	11755	11624	-5.592
	4.8	11697.3	11762	11633	-5.517
	4.85	11705.7	11770	11641	-5.475
	4.9	11714.1	11777	11650	-5.486
	4.95	11722.5	11784	11659	-5.663
	5	11730.9	11791	11669	-5.399
	5.05	11739.2	11796	11681	-5.479
	5.1	11747.6	11801	11693	-5.445
	5.15	11755.9	11806	11705	-5.459
	5.2	11764.3	11811	11717	-5.571
	5.25	11773.2	11824	11723	-5.661
	5.3	11782.1	11837	11729	-5.596
	5.35	11791	11850	11734	-5.46
	5.4	11799.9	11863	11740	-5.634
	5.45	11808.7	11873	11747	-5.576
	5.5	11817.6	11883	11755	-5.494
	5.55	11826.4	11893	11762	-5.558
	5.6	11835.3	11903	11769	-5.487
	5.65	11844.2	11910	11779	-5.423
	5.7	11853.1	11917	11789	-5.556
	5.75	11862	11924	11798	-5.568
	5.8	11870.9	11931	11808	-5.563
	5.85	11879.7	11936	11821	-5.53
	5.9	11888.4	11941	11835	-5.462
	5.95	11897.2	11946	11848	-5.573
	6	11905.9	11951	11861	-5.548
	6.05	11910.6	11956	11865	-5.484
	6.1	11915.3	11962	11869	-5.545
	6.15	11920	11967	11874	-5.43
	6.25	11929.4	11978	11882	-5.503
	6.3	11934	11983	11886	-5.368
	6.35	11938.6	11988	11890	-5.372
	6.4	11943.2	11992	11895	-5.374
	6.45	11947.8	11997	11899	-5.414
	6.5	11952.4	12002	11903	-5.366
	6.55	11957	12006	11908	-5.188
	6.6	11961.6	12011	11913	-5.439
	6.65	11966.2	12015	11917	-5.315
	6.7	11970.8	12020	11922	-5.324
	6.75	11975.4	12024	11927	-5.223
	6.8	11980	12028	11933	-5.319
	6.85	11984.6	12032	11938	-5.204
	6.9	11989.2	12035	11944	-5.339
	6.95	11993.8	12039	11949	-5.298
	7	11998.4	12043	11955	-5.351
	7.05	12005.9	12055	11959	-5.325
	7.1	12013.5	12067	11963	-5.31
	7.15	12021	12079	11967	-5.32
	7.2	12028.5	12091	11971	-5.288
	7.25	12036	12101	11976	-5.361
	7.3	12043.5	12111	11981	-5.27
	7.35	12050.9	12121	11986	-5.367
	7.4	12058.4	12130	11992	-5.235
	7.45	12065.9	12138	11998	-5.338
	7.5	12073.4	12147	12004	-5.32
	7.55	12080.8	12156	12010	-5.342
	7.6	12088.4	12164	12016	-5.286
	7.65	12095.9	12172	12023	-5.324
	7.7	12103.4	12180	12030	-5.32
	7.75	12110.9	12187	12037	-5.326
	7.8	12118.3	12194	12044	-5.302
	7.85	12125.8	12201	12052	-5.279
	7.9	12133.2	12208	12059	-5.272
	7.95	12140.6	12214	12067	-5.283
	8	12148.1	12220	12076	-5.281
	8.05	12155.5	12226	12084	-5.262
	8.1	12163	12231	12092	-5.279
	8.15	12170.4	12237	12102	-5.332
	8.2	12177.9	12242	12112	-5.271
	8.25	12185.3	12248	12121	-5.317
	8.3	12192.7	12253	12132	-5.278
	8.35	12200.1	12257	12143	-5.221
	8.4	12207.4	12261	12155	-5.185
	8.45	12214.8	12265	12166	-5.25
	8.5	12220.4	12273	12170	-5.129
	8.55	12226	12281	12174	-5.174
	8.6	12231.6	12288	12178	-5.119
	8.65	12237.1	12296	12182	-5.144
	8.7	12242.5	12304	12186	-5.08
	8.75	12248	12310	12190	-5.124
	8.8	12253.4	12317	12194	-5.045
	8.9	12264.4	12329	12203	-5.063
	9	12275.3	12341	12213	-5.081
	9.1	12286.1	12354	12222	-5.025
	9.2	12297	12365	12232	-4.987
	9.3	12307.9	12376	12242	-4.976
	9.4	12318.8	12386	12251	-4.877
	9.5	12329.7	12397	12262	-4.912
	9.6	12340.6	12409	12274	-4.904
	9.7	12351.5	12417	12286	-5.067
	9.8	12362.4	12426	12298	-5.002
	9.9	12373.2	12436	12309	-4.987
	10	12384.2	12445	12322	-4.829
	10.1	12395.1	12453	12336	-4.642
	10.2	12406	12461	12350	-4.606
	10.3	12416.9	12469	12364	-4.598
	10.4	12427.8	12476	12379	-4.633
	10.5	12438.3	12481	12395	-4.598
	10.6	12448.9	12493	12405	-4.775
	10.7	12459.4	12505	12414	-4.672
	10.8	12469.8	12516	12423	-4.799
	10.9	12479.9	12527	12432	-4.981
	11	12490	12537	12441	-5.102
	11.1	12502.8	12556	12451	-5.107
	11.2	12515.4	12575	12459	-5.311
	11.3	12527.8	12593	12467	-5.382
	11.4	12540.2	12608	12476	-5.576
	11.5	12552.6	12624	12485	-5.609
	11.6	12565	12639	12494	-5.771
	11.7	12577.4	12653	12505	-5.982
	11.8	12589.9	12667	12515	-5.949
	11.9	12602.4	12680	12527	-5.926
	12.1	12627.2	12704	12550	-6.112
	12.2	12639.7	12716	12563	-6.139
	12.4	12664.6	12739	12589	-6.294
	12.5	12677	12750	12603	-6.4
	12.6	12689.4	12760	12617	-6.366
	12.7	12701.8	12770	12632	-6.444
	12.8	12714.2	12779	12646	-6.393
	13	12739.1	12797	12679	-6.54
	13.1	12751.6	12804	12697	-6.592
	13.2	12764.1	12811	12716	-6.606
	13.3	12776.7	12817	12737	-6.588
	13.4	12785.5	12826	12747	-6.568
	13.5	12794.2	12834	12756	-6.639
	13.6	12806.4	12850	12765	-6.602
	13.7	12818.6	12866	12774	-6.639
	13.8	12830.7	12880	12784	-6.499
	13.9	12842.8	12892	12796	-6.57
	14	12854.9	12904	12808	-6.386
	14.1	12866.3	12919	12815	-6.448
	14.2	12877.6	12934	12823	-6.397
	14.3	12888.8	12948	12832	-6.428
	14.4	12900	12962	12841	-6.554
	14.5	12911.3	12974	12851	-6.648
	14.6	12922.6	12986	12862	-7.003
	14.7	12933.8	12998	12872	-6.937
	14.8	12944.9	13010	12882	-6.998
	14.9	12956.2	13020	12893	-7.017
	15	12967.4	13030	12905	-7.02
	15.1	12978.6	13040	12918	-7.087
	15.2	12989.8	13050	12932	-6.885
	15.3	13000.9	13059	12946	-6.671
	15.4	13016.4	13081	12955	-6.656
	15.5	13031.9	13103	12963	-6.483
	15.6	13047.3	13123	12975	-6.559
	15.7	13062.7	13142	12986	-6.521
	15.8	13078.3	13159	13000	-6.567
	15.9	13093.8	13175	13014	-6.395
	16	13109.3	13191	13027	-6.383
	16.1	13124.9	13206	13042	-6.205
	16.2	13140.4	13221	13059	-6.224
	16.3	13155.9	13234	13076	-6.282
	16.4	13171.4	13246	13094	-6.282
	16.5	13186.9	13257	13114	-6.264
	16.6	13202.5	13269	13134	-6.323
	16.7	13217.8	13278	13157	-6.323
	16.8	13233.1	13288	13180	-6.256
	16.9	13247.3	13307	13189	-6.312
	17	13261.3	13326	13199	-6.309
	17.1	13275.3	13344	13209	-6.396
	17.2	13289.3	13360	13220	-6.347
	17.3	13303.3	13377	13232	-6.467
	17.4	13317.2	13391	13245	-6.471
	17.5	13331.2	13404	13259	-6.579
	17.6	13345.2	13417	13273	-6.543
	17.8	13372.9	13442	13304	-6.644
	17.9	13386.9	13452	13322	-6.695
	18	13400.6	13462	13340	-6.714
	18.1	13414.2	13471	13358	-6.778
	18.2	13428.5	13492	13368	-6.623
	18.3	13442.8	13511	13378	-6.803

## Sheet: SN29, Shennonggong Cave
SN29	Distance to Top (mm)	Age (yr BP)	Age+ (2σ)	Age- (2σ)	δ18O
Shennonggong Cave	238	11125.7	11161.1	11093.9	-6.156
China	238.7	11150.5	11184.1	11120.7	-6.401
(StalAge)	238.9	11157.6	11190.6	11128.4	-6.217
	239.1	11164.7	11197.1	11136.1	-6.336
	239.3	11171.8	11203.6	11143.8	-6.364
	239.5	11178.9	11210.1	11151.4	-6.218
	239.7	11186	11216.6	11159.1	-6.155
	239.9	11193.1	11223	11166.8	-6.231
	240.1	11200.2	11229.4	11174.4	-6.203
	240.3	11207.4	11235.8	11182.1	-6.146
	240.5	11214.5	11242.2	11189.7	-6.059
	240.7	11221.6	11248.5	11197.3	-6.225
	240.9	11228.8	11254.8	11204.9	-6.179
	241.1	11235.9	11261.1	11212.5	-6.3
	241.3	11243	11267.4	11220.1	-6.286
	241.5	11250.1	11273.7	11227.7	-6.223
	241.7	11257.2	11279.9	11235.2	-6.254
	241.9	11264.2	11286.2	11242.8	-6.308
	242.1	11271.2	11292.4	11250.3	-6.07
	242.3	11278.1	11298.7	11257.8	-6.043
	242.5	11285.1	11304.9	11265.3	-6.174
	242.7	11292	11311.3	11272.9	-6.12
	242.9	11299	11317.6	11280.5	-5.957
	243.1	11306	11324.1	11288.1	-5.913
	243.3	11313.1	11330.6	11295.8	-5.978
	243.5	11320.3	11337.3	11303.5	-5.851
	243.7	11327.6	11344.1	11311.4	-6.12
	243.9	11335	11351	11319.4	-5.992
	244.1	11342.5	11358.2	11327.5	-6.026
	244.3	11350.2	11365.4	11335.7	-6.104
	244.5	11357.9	11372.8	11343.9	-6.192
	244.7	11365.6	11380.1	11352	-6.006
	244.9	11373.2	11387.3	11360	-5.93
	245.1	11380.6	11394.4	11367.8	-5.836
	245.3	11387.7	11401.2	11375.3	-5.892
	245.4	11391.2	11404.5	11378.9	-5.782
	245.5	11394.5	11407.7	11382.4	-5.711
	245.6	11397.8	11410.8	11385.8	-5.846
	245.7	11400.9	11413.8	11389.1	-5.943
	245.8	11404	11416.6	11392.2	-6.001
	245.9	11406.9	11419.4	11395.2	-5.991
	246	11409.6	11422	11398	-6.085
	246.1	11412.3	11424.4	11400.7	-6.004
	246.2	11414.8	11426.8	11403.2	-6.09
	246.3	11417.2	11429	11405.7	-6.06
	246.4	11419.6	11431.3	11408.1	-6.133
	246.5	11422	11433.5	11410.5	-6.321
	246.6	11424.4	11435.8	11412.9	-6.224
	246.7	11426.9	11438.1	11415.3	-6.12
	246.8	11429.4	11440.5	11417.9	-6.196
	246.9	11432.2	11443.1	11420.5	-6.159
	247	11435	11445.8	11423.3	-6.233
	247.1	11438.1	11448.8	11426.4	-6.318
	247.2	11441.4	11452	11429.6	-6.103
	247.3	11445	11455.6	11433.1	-6.15
	247.4	11448.9	11459.4	11436.9	-6.143
	247.5	11453.1	11463.6	11441.1	-6.196
	247.6	11457.8	11468.2	11445.6	-6.175
	247.7	11462.8	11473.2	11450.6	-6.131
	247.8	11468.3	11478.8	11456	-6.164
	247.9	11474.2	11484.8	11461.8	-6.057
	248	11480.7	11491.3	11468.2	-6.144
	248.1	11487.7	11498.5	11475.1	-6.047
	248.2	11495.3	11506.1	11482.6	-6.087
	248.3	11503.2	11514.3	11490.4	-5.963
	248.4	11511.6	11522.8	11498.7	-6.018
	248.5	11520.3	11531.7	11507.3	-6.036
	248.6	11529.2	11540.9	11516.1	-5.959
	248.7	11538.4	11550.3	11525.2	-5.948
	248.8	11547.7	11559.9	11534.5	-5.858
	248.9	11557.2	11569.6	11543.8	-5.777
	249	11566.7	11579.5	11553.2	-5.611
	249.1	11576.2	11589.3	11562.7	-5.474
	249.2	11585.7	11599	11572	-5.378
	249.3	11595	11608.7	11581.3	-5.356
	249.4	11604.2	11618.2	11590.4	-5.281
	249.5	11613.1	11627.5	11599.3	-5.471
	249.5	11613.1	11627.5	11599.3	-5.314
	249.6	11621.8	11636.6	11607.9	-5.445
	249.6	11621.8	11636.6	11607.9	-5.3
	249.7	11630.2	11645.3	11616.1	-5.228
	249.7	11630.2	11645.3	11616.1	-5.249
	249.8	11638.1	11653.6	11624	-5.149
	249.8	11638.1	11653.6	11624	-5.278
	249.9	11645.7	11661.5	11631.4	-5.336
	249.9	11645.7	11661.5	11631.4	-5.136
	250	11652.7	11668.8	11638.4	-5.2
	250	11652.7	11668.8	11638.4	-5.283
	250.1	11659.2	11675.7	11644.8	-5.136
	250.1	11659.2	11675.7	11644.8	-5.148
	250.2	11665.2	11682	11650.7	-5.024
	250.3	11670.6	11687.8	11656.1	-4.935
	250.4	11675.7	11693.2	11661	-4.855
	250.5	11680.3	11698.2	11665.6	-4.905
	250.6	11684.5	11702.9	11669.7	-4.935
	250.7	11688.4	11707.2	11673.5	-5.121
	250.8	11691.9	11711.3	11677	-5.006
	250.9	11695.2	11715.2	11680.2	-5.104
	251	11698.2	11718.8	11683.2	-5.236
	251.1	11701	11722.4	11685.9	-5.273
	251.2	11703.7	11725.8	11688.5	-5.317
	251.3	11706.1	11729.1	11690.9	-5.266
	251.4	11708.5	11732.5	11693.2	-5.206
	251.5	11710.8	11735.8	11695.4	-5.313
	251.6	11713	11739.2	11697.6	-5.178
	251.7	11715.2	11742.7	11699.8	-5.239
	251.8	11717.4	11746.3	11702	-5.104
	251.9	11719.7	11750.2	11704.2	-5.175
	252	11722	11754.2	11706.5	-5.068
	252.1	11724.5	11758.5	11709	-5.188
	252.2	11727.1	11763.1	11711.5	-5.079
	252.3	11729.8	11767.8	11714.2	-5.074
	252.4	11732.5	11772.7	11717	-5.102
	252.5	11735.4	11777.8	11719.8	-5.013
	252.6	11738.4	11782.9	11722.8	-5.068
	252.7	11741.4	11788.2	11725.8	-4.985
	252.8	11744.5	11793.4	11728.8	-5.274
	252.9	11747.7	11798.7	11731.9	-5.008
	253	11750.9	11804	11735.1	-5.079
	253.1	11754.2	11809.3	11738.3	-4.866
	253.2	11757.5	11814.4	11741.5	-4.956
	253.3	11760.8	11819.5	11744.8	-5.042
	253.4	11764.2	11824.4	11748	-5.069
	253.5	11767.6	11829.1	11751.3	-4.999
	253.6	11771	11833.7	11754.5	-4.98
	253.7	11774.4	11838	11757.8	-5.044
	253.8	11777.8	11842	11761	-4.995
	253.9	11781.2	11845.8	11764.2	-5.097
	254	11784.6	11849.2	11767.3	-4.933
	254.1	11788	11852.3	11770.4	-4.778
	254.2	11791.3	11855.1	11773.4	-4.929
	254.3	11794.6	11857.5	11776.4	-5.145
	254.4	11797.9	11859.6	11779.4	-5.074
	254.5	11801.2	11861.5	11782.3	-5.096
	254.6	11804.4	11863.2	11785.2	-5.1
	254.7	11807.6	11864.7	11788	-5.162
	254.8	11810.8	11865.9	11790.9	-5.289
	254.9	11814	11867	11793.7	-5.061
	255	11817.1	11868	11796.5	-5.357
	255.1	11820.2	11868.9	11799.2	-5.162
	255.2	11823.2	11869.6	11802	-5.318
	255.3	11826.2	11870.3	11804.7	-5.065
	255.5	11832	11871.6	11810.2	-5.221
	255.7	11837.7	11873	11815.7	-5.234
	255.9	11843.2	11874.6	11821.1	-5.087
	256.1	11848.5	11876.6	11826.6	-5.249
	256.3	11853.6	11879.1	11832.2	-5.334
	256.5	11858.5	11882	11837.8	-5.355
	256.7	11863.2	11885.2	11843.3	-5.329
	256.9	11867.7	11888.7	11848.7	-5.428
	257.1	11872.1	11892.4	11854.1	-5.303
	257.3	11876.3	11896.1	11859.3	-5.226
	257.5	11880.3	11900	11864.3	-5.265
	257.7	11884.2	11903.7	11869.2	-5.183
	257.9	11888	11907.4	11873.7	-5.236
	258.1	11891.6	11910.8	11878	-5.191
	258.3	11895.1	11914.1	11882	-5.341
	258.5	11898.6	11917.1	11885.8	-5.305
	258.7	11901.9	11920	11889.4	-5.259
	258.9	11905.2	11922.7	11892.8	-5.19
	259.1	11908.4	11925.4	11896.1	-5.34
	259.3	11911.6	11927.9	11899.3	-5.215
	259.5	11914.7	11930.4	11902.5	-5.433
	259.7	11917.8	11932.8	11905.7	-5.366
	259.9	11921	11935.2	11909	-5.291
	260.1	11924.1	11937.7	11912.3	-5.388
	260.3	11927.3	11940.1	11915.7	-5.485
	260.5	11930.4	11942.7	11919.3	-5.347
	260.7	11933.6	11945.2	11922.9	-5.423
	260.9	11936.8	11947.8	11926.5	-5.407
	261.1	11940	11950.5	11930.2	-5.607
	261.3	11943.3	11953.3	11933.8	-5.419
	261.5	11946.5	11956.1	11937.5	-5.203
	261.7	11949.8	11959	11941.1	-5.439
	261.9	11953	11962	11944.7	-5.362
	262.1	11956.3	11965.1	11948.2	-5.386
	262.3	11959.6	11968.4	11951.6	-5.263
	262.5	11962.8	11971.7	11955	-5.456
	262.7	11966.1	11975.1	11958.3	-5.406
	262.9	11969.4	11978.7	11961.5	-5.354
	263.3	11976	11986.2	11967.9	-5.468
	263.5	11979.3	11990.1	11971.1	-5.172
	263.7	11982.6	11994.2	11974.3	-5.271
	263.9	11985.8	11998.4	11977.5	-5.218
	264.1	11989.1	12002.7	11980.7	-5.31
	264.3	11992.4	12007.2	11983.9	-5.271
	264.5	11995.7	12011.8	11987.1	-5.219
	264.7	11998.9	12016.3	11990.3	-5.195
	264.9	12002.2	12020.9	11993.6	-5.223
	265.1	12005.5	12025.5	11996.8	-5.183
	265.3	12008.8	12029.9	12000.1	-5.287
	265.5	12012.1	12034.3	12003.4	-5.242
	266	12020.3	12044.4	12011.5	-5.311
	266.5	12028.5	12053	12019.7	-5.296
	267	12036.7	12060.5	12027.8	-5.195
	267.5	12045	12067.3	12035.9	-5.123
	268	12053.2	12074	12043.9	-5.251
	268.5	12061.3	12081	12052	-5.083
	269	12069.4	12088.2	12060	-5.1
	269.5	12077.4	12095.6	12067.9	-4.9
	270	12085.5	12103.1	12075.8	-5.17
	270.5	12093.5	12110.5	12083.7	-5.098
	271	12101.6	12118.1	12091.5	-5.103
	271.5	12109.7	12125.8	12099.4	-5.136
	272	12117.8	12133.7	12107.3	-5.212
	272.5	12125.8	12142	12115.4	-5.081
	273	12133.8	12150.5	12123.3	-4.971
	273.5	12141.8	12159.1	12131	-4.951
	274	12149.7	12167.8	12138.1	-5.189
	274.5	12157.5	12176.4	12144.6	-5.241
	275	12165.2	12184.9	12150.5	-5.06
	275.5	12172.9	12193.5	12156.2	-4.975
	276	12180.5	12202	12161.7	-5.164
	276.5	12188.1	12210.6	12167.3	-5.115
	277	12195.6	12219.1	12173.1	-5.329
	277.5	12203.1	12227.5	12179.2	-5.336
	278	12210.5	12235.7	12185.9	-5.409
	278.5	12217.8	12243.5	12193.2	-5.278
	279	12225.1	12250.9	12201	-5.345
	279.5	12232.3	12257.8	12209.2	-5.227
	280	12239.6	12263.9	12217.5	-5.323
	280.5	12246.9	12269.4	12225.9	-5.547
	281	12254.3	12274.5	12234.4	-5.187
	281.5	12261.8	12279.8	12242.8	-5.21
	282	12269.5	12285.9	12251.1	-5.423
	282.5	12277.1	12293.1	12259.4	-5.482
	283	12284.8	12301.2	12267.5	-5.454
	283.5	12292.3	12310	12275.5	-5.449
	284	12299.5	12319.1	12283.2	-5.527
	284.5	12306.4	12328.1	12290.7	-5.568
	285	12313.1	12336.6	12297.9	-5.486
	285.5	12319.6	12344.3	12305	-5.45
	286	12326.2	12350.5	12311.9	-5.586
	286.5	12333	12355.2	12318.6	-5.554
	287	12339.9	12359	12325.2	-5.565
	287.5	12347.1	12362.7	12331.7	-5.307
	288	12354.5	12367.3	12338.1	-5.453
	288.5	12362.2	12373.4	12344.5	-5.437
	289	12369.9	12380.8	12350.8	-5.616
	289.5	12377.8	12388.9	12357.4	-5.462
	290	12385.7	12397.3	12364.2	-5.652
	290.5	12393.5	12405.6	12371.4	-5.528
	291	12401.3	12413.7	12378.6	-5.642
	291.5	12409.3	12421.9	12385.4	-5.558
	292	12417.5	12430.3	12391.4	-5.597
	292.5	12426.1	12439	12396.5	-5.444
	293	12434.9	12447.8	12401.8	-5.457
	293.5	12443.6	12456.5	12408.9	-5.306
	294	12452.2	12464.8	12419.1	-5.58
	294.5	12460.5	12472.6	12433.3	-5.6
	295	12468.9	12480.5	12449.3	-5.631
	295.5	12477.9	12489.2	12464.3	-5.172
	296	12488.1	12499.3	12475.7	-5.15
	296.5	12493.7	12506.9	12478.6	-5.077
	297	12499.1	12512.6	12479.1	-5.221
	297.5	12502.8	12516.7	12479.1	-5.239
	298	12503.8	12518.1	12479.1	-5.243
	298.5	12504.1	12518.1	12479.1	-5.272
	299	12504.4	12518.1	12479.1	-5.4
	299.5	12504.8	12518.1	12479.1	-5.395
	300	12505.1	12518.1	12479.3	-5.427
	300.5	12505.4	12518.1	12479.7	-5.345
	301	12505.7	12519.9	12480.4	-5.484
	301.5	12508.9	12523.1	12481.5	-5.375
	302	12512.4	12526.5	12483.9	-5.459
	302.5	12515.3	12529.2	12488.4	-5.396
	303	12517.6	12531.4	12493.9	-5.51
	304	12523.5	12537	12506	-5.701
	305	12532.4	12546.1	12517.5	-5.561
	306	12542.4	12557.5	12528.5	-5.509
	307	12552.6	12570.7	12539.5	-5.38
	308	12562.8	12583.1	12550.1	-5.345
	309	12572.8	12592.9	12560.1	-5.868
	310	12582.6	12601.1	12569.7	-5.346
	311	12591.9	12609.5	12579.2	-5.48
	312	12601	12617.7	12588.6	-5.212
	313	12610	12625.9	12597.9	-5.51
	314	12619.1	12636.3	12607.1	-5.385
	315	12628.3	12650.9	12616	-5.452
	316	12637.6	12666	12624.7	-6.001
	317	12646.9	12677.8	12633.1	-5.674
	318	12656.1	12687.2	12641.7	-5.49
	319	12665	12695.8	12650.8	-5.682
	320	12673.9	12704.1	12660.1	-5.863
	321	12682.7	12712.5	12669.2	-5.819
	322	12691.6	12721.2	12678.2	-5.986
	323	12700.3	12730	12687.3	-5.872
	324	12709	12737.8	12696.5	-5.713
	325	12717.7	12744.1	12705.6	-6.025
	326	12726.4	12750.1	12714.5	-5.898
	327	12735.1	12757.6	12723.2	-5.957
	328	12743.8	12765.9	12731.8	-5.897
	329	12752.6	12774.2	12740.6	-6.013
	330	12761.4	12782.3	12749.5	-6.027
	331	12770.2	12790	12758.4	-6.175
	332	12778.9	12797.5	12767.4	-6.158
	333	12787.6	12804.5	12776.3	-6.336
	334	12796.3	12811.7	12785.4	-6.089
	335	12804.9	12819.2	12794.4	-6.239
	336	12813.5	12827.3	12803.3	-6.292
	337	12822.2	12835.9	12811.9	-6.543
	338	12830.9	12844.4	12820.7	-6.607
	339	12839.3	12852.5	12829.9	-6.626
	340	12847.6	12860	12838.1	-6.482
	341	12855.8	12867	12844	-6.505
	342	12864	12874.3	12848.9	-6.449
	343	12872.3	12882.3	12854.2	-6.37
	344	12880.7	12891	12861.1	-6.372
	345	12889.2	12899.9	12870	-6.655
	346	12897.6	12908.8	12879.8	-6.37
	347	12906.1	12917.8	12889.3	-6.427
	348	12914.6	12926.8	12898.8	-6.228
	349	12923.1	12935.9	12908.7	-6.556
	350	12931.6	12945.2	12918.4	-6.471
	351	12940.2	12954.5	12927	-6.44
	352	12948.8	12964	12935	-6.312
	353	12957.4	12973.5	12942.9	-6.304
	354	12965.9	12983	12950.7	-6.208
	355	12974.5	12992.7	12958.2	-6.425
	356	12983	13002.5	12965.6	-6.558
	357	12991.5	13012.6	12973.2	-6.576
	358	13000.1	13022.8	12981.1	-6.267
	359	13008.8	13033.2	12989.7	-6.412
	360	13017.7	13044	12999.3	-6.31
	361	13026.9	13055.3	13009.8	-6.068
	362	13035.9	13066.3	13020.1	-5.905
	363	13044.6	13076	13029.1	-6.112
	364	13053	13083.5	13037.1	-6.142
	365	13061.1	13088.2	13044.9	-6.208
	366	13068.7	13090.7	13052.5	-6.085

## Sheet: M-1, Mawmluh Cave
M1	Distance to Top (mm)	Age (yr BP)	Age+ (2σ)	Age- (2σ)	δ18O
Mawmluh Cave	8.5	11120	11233	11010.8	-5.668
India	9	11158.9	11253.3	11070.4	-5.4
(StalAge)	9.5	11198	11275.4	11127.7	-4.781
	10	11239.5	11303.7	11182.3	-5.193
	10.5	11285.5	11342.4	11234.1	-5.092
	11	11336.5	11393.2	11282.1	-5.421
	11.5	11386.5	11447.9	11323.7	-4.218
	12	11427.9	11495.7	11355.3	-3.466
	12.5	11443.8	11517.1	11370.4	-3.643
	13	11446.1	11519.7	11372.1	-4.605
	13.5	11447.6	11519.7	11372.1	-4.9
	14	11449.2	11519.7	11372.1	-4.916
	14.5	11450.7	11519.7	11373.8	-5.02
	15	11452.3	11529.7	11388.3	-5.153
	15.05	11453.3	11531.4	11390.7	-5.238
	15.1	11454.3	11534.5	11393.2	-5.396
	15.15	11455.4	11537.7	11395.7	-5.425
	15.2	11456.6	11541	11398.3	-5.427
	15.25	11458	11544.5	11401	-5.313
	15.3	11460.5	11548	11403.7	-5.408
	15.35	11463.1	11551.6	11406.5	-5.395
	15.4	11465.8	11555.3	11409.3	-5.575
	15.45	11468.5	11559	11412.1	-5.595
	15.5	11471.3	11562.8	11415	-5.388
	15.55	11474.2	11566.7	11417.9	-4.846
	15.6	11477.1	11570.6	11420.7	-4.556
	15.65	11480.1	11574.5	11423.6	-4.76
	15.7	11483.1	11578.4	11426.5	-4.921
	15.75	11486.1	11582.3	11429.3	-4.598
	15.8	11489.2	11586.2	11432.2	-4.618
	15.85	11492.2	11590.1	11435	-4.726
	15.9	11495.3	11594	11437.7	-4.656
	15.95	11498.4	11597.8	11440.4	-4.707
	16	11501.5	11601.6	11443.1	-4.625
	16.05	11504.6	11605.4	11445.6	-4.664
	16.1	11507.6	11609	11448.2	-4.622
	16.15	11510.7	11612.6	11450.6	-2.629
	16.2	11513.7	11616.1	11452.9	-2.343
	16.25	11516.7	11619.5	11455.2	-4.022
	16.3	11519.6	11622.8	11457.3	-4.078
	16.35	11522.5	11626	11459.4	-4.009
	16.4	11525.3	11629	11461.3	-3.194
	16.45	11528.1	11631.9	11463.1	-4.25
	16.5	11530.8	11634.7	11464.8	-4.14
	16.55	11533.5	11637.3	11466.3	-3.631
	16.6	11536	11639.8	11467.7	-3.641
	16.65	11538.6	11642.1	11469	-3.856
	16.7	11541	11644.2	11470.1	-3.993
	16.75	11543.4	11646.3	11471.2	-4.352
	16.8	11545.7	11648.2	11472.1	-4.168
	16.85	11548	11650	11472.9	-4.315
	16.9	11550.2	11651.6	11473.7	-4.713
	16.95	11552.3	11653.2	11474.3	-4.635
	17	11554.4	11654.7	11474.9	-4.288
	17.05	11556.5	11656	11475.4	-4.277
	17.1	11558.5	11657.3	11475.8	-4.508
	17.15	11560.5	11658.5	11476.2	-3.567
	17.2	11562.4	11659.6	11476.5	-4.644
	17.25	11564.3	11660.6	11476.8	-4.606
	17.3	11566.1	11661.6	11477	-4.553
	17.35	11567.9	11662.5	11477.3	-4.701
	17.4	11569.7	11663.4	11477.4	-4.591
	17.45	11571.5	11664.2	11477.6	-4.824
	17.5	11573.2	11665	11477.8	-4.844
	17.55	11574.9	11665.7	11477.9	-4.527
	17.65	11578.3	11667.1	11478.3	-4.585
	17.7	11579.9	11667.8	11478.5	-4.611
	17.75	11581.6	11668.5	11478.7	-4.701
	17.8	11583.2	11669.2	11478.9	-4.536
	17.85	11584.8	11669.8	11479.2	-4.874
	17.9	11586.4	11670.5	11479.5	-4.53
	17.95	11588	11671.2	11479.9	-4.469
	18	11589.6	11671.9	11480.3	-4.674
	18.05	11591.2	11672.7	11480.8	-4.734
	18.1	11592.8	11673.4	11481.4	-4.787
	18.15	11594.5	11674.3	11482	-4.503
	18.2	11596.1	11675.1	11482.8	-4.527
	18.25	11597.7	11676	11483.6	-4.666
	18.3	11599.3	11677	11484.5	-4.785
	18.35	11601	11678.1	11485.5	-4.857
	18.4	11602.7	11679.2	11486.7	-4.579
	18.45	11604.4	11680.4	11488	-4.681
	18.5	11606.1	11681.6	11489.3	-4.561
	18.55	11607.8	11683	11490.9	-4.668
	18.6	11609.6	11684.5	11492.5	-4.542
	18.65	11611.4	11686	11494.3	-4.401
	18.7	11613.2	11687.6	11496.2	-4.314
	18.75	11615	11689.3	11498.2	-3.903
	18.8	11616.8	11691	11500.3	-3.7
	18.85	11618.7	11692.9	11502.6	-3.313
	18.9	11620.6	11694.8	11504.9	-2.942
	18.95	11622.5	11696.7	11507.4	-2.847
	19	11624.5	11698.7	11509.9	-2.784
	19.05	11626.4	11700.8	11512.6	-2.526
	19.1	11628.4	11702.9	11515.3	-2.549
	19.15	11630.4	11705.1	11518.2	-2.668
	19.2	11632.4	11707.3	11521.1	-2.697
	19.25	11634.4	11709.5	11524.1	-2.88
	19.3	11636.4	11711.8	11527.2	-1.986
	19.35	11638.5	11714.2	11530.4	-3.099
	19.4	11640.6	11716.5	11533.6	-3.054
	19.45	11642.6	11718.9	11536.9	-3.114
	19.5	11644.7	11721.3	11540.3	-3.657
	19.55	11646.9	11723.7	11543.7	-3.521
	19.6	11649	11726.1	11547.2	-3.624
	19.65	11651.1	11728.5	11550.7	-3.681
	19.7	11653.3	11731	11554.3	-3.531
	19.75	11655.4	11733.4	11558	-3.434
	19.8	11657.6	11735.9	11561.7	-3.605
	19.85	11659.8	11738.3	11565.4	-3.714
	19.9	11662	11740.8	11569.1	-3.881
	19.95	11664.2	11743.2	11572.9	-3.78
	20	11666.4	11745.6	11576.8	-3.635
	20.05	11668.6	11748	11580.6	-3.473
	20.1	11670.9	11750.4	11584.5	-3.582
	20.15	11673.1	11752.8	11588.4	-3.773
	20.2	11675.3	11755.1	11592.3	-3.605
	20.25	11677.6	11757.4	11596.2	-3.532
	20.3	11679.8	11759.6	11600.1	-3.487
	20.35	11682.1	11761.9	11604	-3.554
	20.4	11684.4	11764	11608	-3.409
	20.45	11686.6	11766.2	11611.9	-3.211
	20.5	11688.9	11768.3	11615.8	-2.87
	20.55	11691.2	11770.3	11619.7	-2.252
	20.6	11693.4	11772.3	11623.6	-2.39
	20.65	11695.7	11774.2	11627.5	-2.19
	20.7	11698	11776.1	11631.4	-2.102
	20.75	11700.3	11777.9	11635.2	-2.059
	20.8	11702.5	11779.6	11639	-2.126
	20.85	11704.8	11781.4	11642.8	-2.177
	20.9	11707	11783	11646.5	-2.1
	20.95	11709.2	11784.6	11650.2	-2.104
	21	11711.4	11786.2	11653.9	-2.088
	21.05	11713.6	11787.7	11657.5	-1.983
	21.1	11715.8	11789.2	11661.1	-2.06
	21.15	11718	11790.6	11664.6	-2.04
	21.2	11720.1	11792	11668	-2.329
	21.25	11722.2	11793.3	11671.4	-2.406
	21.3	11724.3	11794.5	11674.8	-2.171
	21.35	11726.3	11795.7	11678	-2.01
	21.4	11728.4	11796.9	11681.2	-2.133
	21.45	11730.4	11798	11684.3	-2.218
	21.5	11732.3	11799.1	11687.4	-2.4
	21.55	11734.2	11800.1	11690.4	-2.637
	21.6	11736.1	11801.1	11693.2	-2.612
	21.65	11738	11802	11696	-2.394
	21.7	11739.7	11802.9	11698.7	-2.21
	21.75	11741.5	11803.7	11701.3	-2.554
	21.8	11743.2	11804.5	11703.8	-2.582
	21.85	11744.9	11805.3	11706.2	-2.149
	21.9	11746.5	11806	11708.5	-2.896
	21.95	11748	11806.6	11710.7	-2.873
	22	11749.5	11807.2	11712.8	-2.723
	22.05	11751	11807.8	11714.8	-2.578
	22.1	11752.4	11808.3	11716.6	-2.452
	22.15	11753.7	11808.7	11718.3	-2.636
	22.2	11755	11809.2	11719.9	-2.889
	22.25	11756.2	11809.5	11721.4	-2.992
	22.3	11757.3	11809.9	11722.7	-2.868
	22.35	11758.4	11810.2	11723.7	-2.588
	22.4	11759.4	11810.4	11724.2	-2.452
	22.45	11760.3	11810.6	11724.7	-2.407
	22.5	11761.2	11810.8	11725.1	-2.707
	22.55	11762	11810.9	11725.4	-2.904
	22.6	11762.7	11811	11725.6	-3.311
	22.65	11763.3	11811.1	11725.8	-3.116
	22.75	11764.5	11811.1	11725.9	-2.684
	22.8	11765	11811.1	11725.9	-2.522
	22.85	11765.4	11811.1	11725.9	-2.672
	22.9	11765.9	11811.1	11725.9	-2.67
	22.95	11766.3	11811.1	11725.9	-2.663
	23	11766.7	11811.1	11725.9	-2.798
	23.05	11767.1	11811.1	11725.9	-3.426
	23.1	11767.5	11811.2	11725.9	-2.562
	23.15	11767.9	11811.3	11725.9	-2.591
	23.2	11768.3	11811.4	11725.9	-2.761
	23.25	11768.7	11811.5	11725.9	-3.058
	23.3	11769.2	11811.7	11725.9	-3.287
	23.35	11769.7	11812	11725.9	-3.395
	23.4	11770.2	11812.3	11725.9	-3.405
	23.45	11770.8	11812.7	11725.9	-3.134
	23.5	11771.4	11813.2	11725.9	-2.894
	23.55	11772.1	11813.7	11725.9	-2.925
	23.6	11772.8	11814.3	11725.9	-2.991
	23.65	11773.7	11815	11725.9	-3.093
	23.7	11774.6	11815.8	11725.9	-3.144
	23.75	11775.6	11816.7	11726	-3.275
	23.8	11776.6	11817.7	11726.1	-3.189
	23.85	11777.8	11818.8	11726.3	-2.986
	23.9	11779.1	11820.1	11726.6	-3.839
	23.95	11780.5	11821.4	11726.9	-3.083
	24	11782	11822.9	11727.3	-2.874
	24.05	11783.6	11824.5	11727.8	-2.706
	24.15	11787.3	11828.2	11729.9	-2.74
	24.2	11789.4	11830.3	11731.4	-2.741
	24.25	11791.6	11832.6	11733.2	-2.774
	24.3	11794	11835	11735.2	-2.916
	24.35	11796.5	11837.5	11737.4	-2.935
	24.4	11799.2	11840.3	11739.8	-3.116
	24.45	11802.1	11843.2	11742.5	-2.962
	24.5	11805.2	11846.4	11745.5	-2.545
	24.55	11808.5	11849.7	11748.7	-2.879
	24.6	11812	11853.2	11752.2	-2.961
	24.65	11815.6	11856.9	11756	-2.618
	24.7	11819.4	11860.8	11760	-2.206
	24.75	11823.4	11864.9	11764.2	-1.948
	24.8	11827.6	11869.1	11768.7	-1.799
	24.85	11831.9	11873.5	11773.3	-1.982
	24.9	11836.4	11878.1	11778.2	-2.092
	24.95	11841	11882.8	11783.3	-2.302
	25	11845.8	11887.7	11788.6	-1.987
	25.05	11850.7	11892.7	11794	-1.885
	25.1	11855.8	11897.9	11799.7	-2.009
	25.15	11861	11903.2	11805.4	-2.149
	25.2	11866.3	11908.7	11811.4	-1.976
	25.25	11871.7	11914.2	11817.5	-2.65
	25.3	11877.2	11919.9	11823.7	-2.452
	25.35	11882.9	11925.8	11830	-3.091
	25.4	11888.7	11931.7	11836.5	-3.446
	25.45	11894.5	11937.7	11843	-3.479
	25.5	11900.5	11943.9	11849.7	-3.559
	25.55	11906.5	11950.1	11856.4	-3.517
	25.6	11912.6	11956.5	11863.2	-3.558
	25.65	11918.8	11962.9	11870.1	-3.416
	25.7	11925.1	11969.5	11877.1	-3.355
	25.75	11931.5	11976.1	11884.1	-3.271
	25.8	11937.9	11982.8	11891.1	-3.327
	25.85	11944.3	11989.5	11898.2	-3.405
	25.95	11957.4	12003.2	11912.4	-3.321
	26	11964	12010.2	11919.5	-3.222
	26.05	11970.6	12017.2	11926.6	-2.396
	26.1	11977.3	12024.2	11933.7	-2.726
	26.2	11990.7	12038.5	11947.8	-2.138
	26.25	11997.5	12045.6	11954.8	-2.224
	26.3	12004.2	12052.8	11961.7	-2.198
	26.35	12010.9	12060	11968.6	-2.172
	26.5	12031.2	12081.8	11988.7	-2.55
	26.55	12037.9	12089.1	11995.3	-2.614
	26.6	12044.6	12096.4	12001.7	-1.978
	26.7	12057.9	12110.9	12014.3	-2.273
	26.75	12064.6	12118.2	12020.5	-1.792
	26.8	12071.2	12125.5	12026.6	-1.406
	26.85	12077.8	12132.8	12032.6	-1.359
	26.9	12084.5	12140.2	12038.5	-1.097
	26.95	12091.1	12147.5	12044.4	-1.292
	27	12097.7	12154.8	12050.2	-1.249
	27.05	12104.2	12162.2	12055.9	-1.656
	27.1	12110.8	12169.6	12061.5	-2.047
	27.15	12117.4	12176.9	12067.1	-2.11
	27.2	12123.9	12184.3	12072.6	-2.13
	27.25	12130.5	12191.7	12078.1	-2.257
	27.3	12137	12199.1	12083.5	-2.415
	27.35	12143.5	12206.6	12088.9	-2.717
	27.4	12150.1	12214	12094.2	-3.001
	27.6	12176.1	12244	12115	-3.088
	27.65	12182.6	12251.5	12120.1	-2.956
	27.7	12189.1	12259	12125.2	-2.925
	27.75	12195.6	12266.6	12130.2	-2.943
	27.8	12202.1	12274.2	12135.2	-3.091
	27.85	12208.5	12281.8	12140.2	-3.004
	27.9	12215	12289.4	12145.2	-3.197
	27.95	12221.5	12297.1	12150.2	-3.073
	28	12228	12304.7	12155.1	-3.167
	28.05	12234.5	12312.4	12160.1	-3.278
	28.1	12241	12320.1	12165	-3.18
	28.15	12247.5	12327.9	12169.9	-3.429
	28.2	12253.9	12335.6	12174.9	-3.343
	28.25	12260.4	12343.4	12179.8	-3.251
	28.3	12266.9	12351.2	12184.7	-3.248
	28.35	12273.4	12359.1	12189.7	-3.035
	28.4	12279.9	12366.9	12194.6	-3.542
	28.45	12286.4	12374.8	12199.6	-3.576
	28.5	12293	12382.7	12204.5	-3.68
	28.55	12299.5	12390.7	12209.5	-3.249
	28.6	12306	12398.7	12214.5	-3.466
	28.65	12312.5	12406.7	12219.6	-3.389
	28.7	12319.1	12414.7	12224.6	-3.184
	28.75	12325.6	12422.7	12229.7	-3.445
	28.8	12332.2	12430.8	12234.7	-3.584
	28.85	12338.7	12438.9	12239.8	-3.588
	28.9	12345.3	12447	12244.9	-3.4
	28.95	12351.8	12455.2	12250	-3.278

## Sheet: Chy-1, Cherrapunji Cave
Chy-1	Distance to Top (mm)	Age (yr BP)	Age+ (2σ)	Age- (2σ)	δ18O
Cherrapunji Cave	48.4	12572	12585.4	12558.6	-2.38
India	48.5	12577	12590.4	12563.6	-2.27
Combination of annual band counting and U-Th dates	48.6	12580	12593.4	12566.6	-2.5
	48.7	12589	12602.4	12575.6	-2.54
	48.8	12592	12605.4	12578.6	-2.58
	48.9	12593	12606.4	12579.6	-2.68
	49	12595	12608.4	12581.6	-2.61
	49.1	12596	12609.4	12582.6	-2.53
	49.2	12597	12610.4	12583.6	-2.56
	49.3	12598	12611.4	12584.6	-2.44
	49.4	12599	12612.4	12585.6	-2.36
	49.5	12601	12614.4	12587.6	-2.26
	49.6	12603	12616.4	12589.6	-2.43
	49.7	12605	12618.4	12591.6	-2.42
	49.8	12608	12621.4	12594.6	-2.58
	49.9	12610	12623.4	12596.6	-2.64
	50	12611	12624.4	12597.6	-2.68
	50.1	12613	12626.4	12599.6	-2.63
	50.2	12614.5	12627.9	12601.1	-2.58
	50.3	12615	12628.4	12601.6	-2.63
	50.4	12616	12629.4	12602.6	-2.5
	50.5	12617	12630.4	12603.6	-2.7
	50.6	12617.5	12630.9	12604.1	-2.61
	50.7	12618	12631.4	12604.6	-2.58
	51	12622	12635.4	12608.6	-2.49
	51.1	12630	12643.4	12616.6	-2.47
	51.2	12634	12647.4	12620.6	-2.55
	51.3	12638	12651.4	12624.6	-2.65
	51.4	12640	12653.4	12626.6	-2.8
	51.5	12644	12657.4	12630.6	-2.74
	51.6	12646	12659.4	12632.6	-2.84
	51.7	12647	12660.4	12633.6	-2.73
	51.8	12648	12661.4	12634.6	-2.71
	51.9	12649.5	12662.9	12636.1	-2.73
	52	12650	12663.4	12636.6	-2.76
	52.1	12651	12664.4	12637.6	-2.59
	52.2	12652	12665.4	12638.6	-2.63
	52.3	12653	12666.4	12639.6	-2.49
	52.4	12654	12667.4	12640.6	-2.73
	52.5	12655	12668.4	12641.6	-2.68
	52.6	12657	12670.4	12643.6	-2.62
	52.7	12659	12672.4	12645.6	-2.54
	52.8	12660	12673.4	12646.6	-2.6
	52.9	12662	12675.4	12648.6	-2.74
	53	12667	12680.4	12653.6	-2.72
	53.1	12671	12684.4	12657.6	-2.71
	53.2	12673	12686.4	12659.6	-2.61
	53.3	12675	12688.4	12661.6	-2.6
	53.4	12677	12690.4	12663.6	-2.56
	53.5	12679	12692.4	12665.6	-2.74
	53.6	12680	12693.4	12666.6	-2.76
	53.7	12682	12695.4	12668.6	-2.77
	53.8	12683	12696.4	12669.6	-2.73
	53.9	12685	12698.4	12671.6	-3.02
	54	12688	12701.4	12674.6	-3.01
	54.1	12690	12703.4	12676.6	-3.03
	54.2	12691	12704.4	12677.6	-2.94
	54.3	12694	12707.4	12680.6	-3.04
	54.5	12700	12713.4	12686.6	-3.02
	54.6	12701	12714.4	12687.6	-2.95
	54.7	12704	12717.4	12690.6	-2.8
	54.8	12705	12718.4	12691.6	-2.82
	54.9	12707	12720.4	12693.6	-2.73
	55	12709	12722.4	12695.6	-2.67
	55.1	12711	12724.4	12697.6	-2.7
	55.2	12713	12726.4	12699.6	-2.59
	55.3	12714	12727.4	12700.6	-2.76
	55.4	12716	12729.4	12702.6	-2.87
	55.5	12717	12730.4	12703.6	-2.72
	55.6	12719	12732.4	12705.6	-2.67
	55.7	12720	12733.4	12706.6	-2.74
	55.8	12723	12736.4	12709.6	-2.6
	55.9	12728	12741.4	12714.6	-2.46
	56	12731	12744.4	12717.6	-2.56
	56.2	12735	12748.4	12721.6	-3.07
	56.3	12736	12749.4	12722.6	-3.35
	56.4	12737	12750.4	12723.6	-3.41
	56.5	12739	12752.4	12725.6	-3.27
	56.6	12740	12753.4	12726.6	-3.27
	56.7	12741	12754.4	12727.6	-3.37
	56.8	12742	12755.4	12728.6	-3.4
	56.9	12743	12756.4	12729.6	-3.38
	57	12745	12758.4	12731.6	-3.37
	57.1	12745.5	12758.9	12732.1	-3.14
	57.2	12747	12760.4	12733.6	-3.18
	57.3	12748	12761.4	12734.6	-3.25
	57.4	12751	12764.4	12737.6	-3.2
	57.5	12753	12766.4	12739.6	-3.27
	57.6	12755	12768.4	12741.6	-3.34
	57.7	12757	12770.4	12743.6	-3.2
	57.8	12759	12772.4	12745.6	-3.06
	57.9	12761	12774.4	12747.6	-2.99
	58	12764	12777.4	12750.6	-2.99
	58.1	12766	12779.4	12752.6	-3.09
	58.2	12768	12781.4	12754.6	-3.06
	58.3	12769	12782.4	12755.6	-3.22
	58.4	12770	12783.4	12756.6	-3.34
	58.5	12771	12784.4	12757.6	-3.54
	58.6	12772	12785.4	12758.6	-3.81
	58.7	12773	12786.4	12759.6	-3.64
	58.8	12773.5	12786.9	12760.1	-3.78
	58.9	12774	12787.4	12760.6	-3.76
	59	12775	12788.4	12761.6	-3.83
	59.1	12775.5	12788.9	12762.1	-3.75
	59.2	12776	12789.4	12762.6	-3.68
	59.3	12777	12790.4	12763.6	-3.78
	59.4	12778	12791.4	12764.6	-3.7
	59.5	12779	12792.4	12765.6	-3.64
	59.7	12781	12794.4	12767.6	-3.54
	59.8	12783	12796.4	12769.6	-3.62
	59.9	12784	12797.4	12770.6	-3.56
	60	12785	12798.4	12771.6	-3.65
	60.1	12786	12799.4	12772.6	-3.81
	60.2	12787	12800.4	12773.6	-3.8
	60.3	12788	12801.4	12774.6	-3.84
	60.4	12788.5	12801.9	12775.1	-3.93
	60.5	12789	12802.4	12775.6	-3.82
	60.6	12790	12803.4	12776.6	-3.87
	60.7	12791	12804.4	12777.6	-3.96
	60.9	12793	12806.4	12779.6	-4.06
	61	12794	12807.4	12780.6	-4.02
	61.1	12794.5	12807.9	12781.1	-4.12
	61.2	12795.5	12808.9	12782.1	-3.96
	61.3	12796	12809.4	12782.6	-4.07
	61.4	12797	12810.4	12783.6	-4.02
	61.5	12798	12811.4	12784.6	-3.98
	61.6	12799	12812.4	12785.6	-3.84
	61.8	12801	12814.4	12787.6	-3.85
	61.9	12802	12815.4	12788.6	-3.78
	62	12802.5	12815.9	12789.1	-3.77
	62.1	12803.5	12816.9	12790.1	-4.04
	62.2	12804	12817.4	12790.6	-4.08
	62.3	12805	12818.4	12791.6	-4.26
	62.4	12805.5	12818.9	12792.1	-4.25
	62.5	12806	12819.4	12792.6	-4.23
	62.6	12807	12820.4	12793.6	-4.22
	62.7	12807.5	12820.9	12794.1	-4.21
	62.8	12809	12822.4	12795.6	-4.08
	62.9	12810	12823.4	12796.6	-3.89
	63	12811	12824.4	12797.6	-3.99
	63.1	12812.5	12825.9	12799.1	-3.91
	63.2	12813.5	12826.9	12800.1	-3.88
	63.3	12814	12827.4	12800.6	-3.98
	63.4	12815	12828.4	12801.6	-4.04
	63.5	12816	12829.4	12802.6	-4.11
	63.7	12818	12831.4	12804.6	-4.07
	63.8	12819	12832.4	12805.6	-4
	63.9	12820	12833.4	12806.6	-3.86
	64	12822	12835.4	12808.6	-3.85
	64.1	12824	12837.4	12810.6	-4.05
	64.2	12825	12838.4	12811.6	-4.05
	64.3	12827	12840.4	12813.6	-4.14
	64.4	12829	12842.4	12815.6	-4.06
	64.5	12831	12844.4	12817.6	-4.06
	64.6	12832	12845.4	12818.6	-4.05
	64.7	12833	12846.4	12819.6	-4.14
	64.8	12834	12847.4	12820.6	-4.32
	64.9	12835	12848.4	12821.6	-4.26
	65	12837	12850.4	12823.6	-4.35
	65.1	12839	12852.4	12825.6	-4.26
	65.2	12841	12854.4	12827.6	-4.33
	65.3	12843	12856.4	12829.6	-4.37
	65.5	12845	12858.4	12831.6	-4.52
	65.6	12846	12859.4	12832.6	-4.54
	65.7	12847	12860.4	12833.6	-4.34
	65.8	12849	12862.4	12835.6	-4.22
	65.9	12850	12863.4	12836.6	-4.34
	66	12852	12865.4	12838.6	-4.31
	66.1	12854	12867.4	12840.6	-4.4
	66.2	12856	12869.4	12842.6	-4.2
	66.3	12858	12871.4	12844.6	-4.23
	66.6	12866	12879.4	12852.6	-4.16
	66.7	12870	12883.4	12856.6	-4.2
	66.8	12873	12886.4	12859.6	-4.36
	66.9	12874	12887.4	12860.6	-4.68
	67	12875	12888.4	12861.6	-4.75
	67.1	12876	12889.4	12862.6	-4.76
	67.2	12876.5	12889.9	12863.1	-4.73
	67.3	12878	12891.4	12864.6	-4.76
	67.4	12879	12892.4	12865.6	-4.58
	67.5	12881	12894.4	12867.6	-4.56
	67.6	12883	12896.4	12869.6	-4.71
	67.7	12885	12898.4	12871.6	-4.85
	67.8	12886	12899.4	12872.6	-4.91
	67.9	12887.5	12900.9	12874.1	-4.91
	68	12889	12902.4	12875.6	-5.03
	68.1	12890	12903.4	12876.6	-5.09
	68.2	12890.5	12903.9	12877.1	-4.98
	68.3	12892	12905.4	12878.6	-4.96
	68.4	12892.5	12905.9	12879.1	-4.79
	68.5	12893	12906.4	12879.6	-4.88
	68.6	12894	12907.4	12880.6	-4.82
	68.7	12895	12908.4	12881.6	-4.7
	68.9	12898	12911.4	12884.6	-4.75
	69	12899	12912.4	12885.6	-4.69
	69.1	12900	12913.4	12886.6	-4.85
	69.2	12901.5	12914.9	12888.1	-4.96
	69.3	12902.5	12915.9	12889.1	-4.92
	69.4	12903	12916.4	12889.6	-5.02
	69.5	12904	12917.4	12890.6	-4.97
	69.6	12904.5	12917.9	12891.1	-4.99
	69.7	12905	12918.4	12891.6	-4.94
	69.8	12906	12919.4	12892.6	-4.78
	69.9	12907	12920.4	12893.6	-4.78
	70	12909	12922.4	12895.6	-4.73
	70.1	12910	12923.4	12896.6	-4.85
	70.2	12912	12925.4	12898.6	-4.73
	70.3	12914	12927.4	12900.6	-4.79
	70.4	12915	12928.4	12901.6	-4.73
	70.5	12916	12929.4	12902.6	-4.73
	70.7	12918.5	12931.9	12905.1	-4.63
	70.8	12919	12932.4	12905.6	-4.47
	70.9	12920	12933.4	12906.6	-4.54
	71	12921	12934.4	12907.6	-4.66
	71.1	12922	12935.4	12908.6	-4.6
	71.2	12924	12937.4	12910.6	-4.73
	71.3	12925	12938.4	12911.6	-4.69
	71.4	12926	12939.4	12912.6	-4.84
	71.5	12927	12940.4	12913.6	-4.89
	71.6	12927.5	12940.9	12914.1	-4.91
	71.7	12928	12941.4	12914.6	-4.96
	71.8	12929	12942.4	12915.6	-4.72
	71.9	12930	12943.4	12916.6	-4.59
	72	12931	12944.4	12917.6	-4.61
	72.2	12935	12948.4	12921.6	-4.51

## Sheet: Rige-3, Rige Cave
Rige-3	Distance to Top (mm)	Age (yr BP)	δ18O	U-Th Age (yr BP)	Error
Rige Cave	142.5	12731.9	-13.437	12731.9	27.5586
China	143	12739.6	-13.245
(Linear interpolation)	143.5	12747.3	-13.029
	144	12755	-13.019
	144.5	12762.7	-13.309
	145	12770.5	-13.446
	145.5	12778.2	-13.606
	146	12785.9	-13.468
	146.5	12793.6	-13.484
	147	12801.3	-13.454
	147.5	12809.1	-13.342
	148	12816.8	-13.572
	148.5	12824.5	-13.832
	149	12832.2	-13.902
	149.5	12840	-13.589
	150	12847.7	-13.748
	150.5	12855.4	-14.011
	151	12863.1	-13.891
	151.5	12870.8	-13.928
	152	12878.6	-14.062
	152.5	12886.3	-14.032
	153	12894	-14.655	12894	15
	153.5	12904	-14.176	12904	16
	154	12912.3	-15.019
	154.5	12920.6	-14.676
	155	12928.9	-15.105	12928.9	18.329
	155.5	12936.7	-14.93
	156	12944.5	-14.759	12944.5	17.505
	156.5	12948.8	-14.66
	157	12953.1	-14.799
	157.5	12957.4	-14.716
	158	12961.8	-14.983
	158.5	12966.1	-14.427
	159	12970.4	-14.551	12970.4	37.3069
	159.5	12974.7	-14.491
	160	12979	-14.422
	160.5	12983.4	-14.249
	161	12987.7	-14.16
	161.5	12992	-13.847
	162	12996.3	-13.542
	162.5	13000.6	-13.529
